# Supplementary material for: Healthy city: global systematic scoping review of city initiatives to improve health with policy recommendations
Source: BMC Public Health. 2023 Jul 1;23:1277. doi: 10.1186/s12889-023-15908-0 (PMC10314468; doi:10.1186/s12889-023-15908-0)
Supplement: Supplementary file 2 — Additional file 2. [file 12889_2023_15908_MOESM2_ESM.xlsm]

## Sheet: Master list of papers
								information / analysis from title and abstract
								AREA / ISSUE BEING ADDRESSED Initial Assessment (from T&Abs)				WHAT they are doing (initial assessment from T&Abs)		HOW Initial Assessment (from T&Abs)				City & city size
Author	Year	Title	Abstract	Outcome 2 (FINAL OUTCOME)	Journal	Database	Type of reference	AREA / ISSUE BEING ADDRESSED - Descriptive	Health(not servcies) =1, Healthcare (Healthservice) =2	2nd level coding of issue being addressed	Communicable = 1, non communicable = 2	WHAT what are they doing (initial assessment from T&Abs)	1st level 0=not stated 1=education/support program 2=change to physcial environment 3=service reform 4=Digital/IT/Data 7=comprehensive	HOW Initial Assessment - Descriptive	1st (primary) level Not stated = 0 Policy = 1 Collaboration = 2 Service Reform = 3 Law = 4 City Health Dept Prog=5 Fiscal=6 Research=7 National/Federal/philanthropic/chairty programme/funding = 8	2nd level None=0 Policy = 1 Collaboration = 2 Service Reform = 3 Law = 4 Health Dept Prog=5	3rd level was the mayor mentioned 1 = yes 0 = no 2=city political leadershp referecned but not Mayor	City description	city coding	City	Country	Lookup Value	City Country Main codes 0=Not Stated 1=USA 2=Canada 3=England see codings tab for full list	City continent 0=not stated/multiple 1=North America 2=South America 3=Europe 4=Asia 5=Austrailia 6=Africa 7=Antarctica 8=global	outcome rating/coding:0=not stated, 1= input (eg volume measure) or process measure, 2=outcome measure (health or direct health benefit), 3= negative effect / no effect
Lemstra, M.	2015	The healthy weights initiative	Few community-based obesity reduction programs have been evaluated. After 153 community consultations, the city of Moose Jaw, Saskatchewan, Canada decided to initiate a free comprehensive program. The initiative included 71 letters of support from the mayor, every family physician, cardiologist and internist in the city and every relevant community group including the Heart and Stroke Foundation,…	y	Circulation. Conference: American Heart Association's	Embase	Journal Article	obesity	1	1	2	comprehensive weight loss program	1	collaborative programme	2	0	1	moose Jaw, saskatchewan, canada	135	Moose Jaw	canada	canadaMoose Jaw	2	1	2
Mehdipanah, R.; Manzano, A.; Borrell, C.; Malmusi, D.; Rodriguez-Sanz, M.; Greenhalgh, J.; Muntaner, C.; Pawson, R.	2015	Exploring complex causal pathways between urban renewal, health and health inequality using a theory-driven realist approach	INTRODUCTION: Urban populations are growing and to accommodate these numbers, cities are becoming more involved in urban renewal programs to improve the physical, social and economic conditions in different areas. This paper explores some of the complexities surrounding the link between urban renewal, health and health inequalities using a theory-driven approach. METHODS: We focus on an urban ren…	y	Social science & medicine (1982)	Embase	Journal Article	health	1	51	2	urban renew intervention (physical environment)	2	law	4	0	0	barcelona	13	Barcelona	spain	spainBarcelona	4	3	0
Fisher, H. H.; Hoyte, T.; Purcell, D. W.; van Handel, M.; Williams, W.; Krueger, A.; Dietz, P.; Stratford, D.; Heitgerd, J.; Dunbar, E.; Wan, C.; Linley, L. A.; Flores, S. A.	2016	Health department HIV prevention programs that support the national HIV/AIDS strategy: The enhanced comprehensive HIV prevention planning project, 2010-2013	Objective. The Enhanced Comprehensive HIV Prevention Planning project was the first initiative of the Centers for Disease Control and Prevention (CDC) to address the goals of the National HIV/AIDS Strategy (NHAS). Health departments in 12 U.S. cities with a high prevalence of AIDS conducted comprehensive program planning and implemented cost-effective, scalable HIV prevention interventions that t…	y	Public Health Reports	Embase	Journal Article	HIV	1	2	1	HIV Prevention Initiatives	0	CDC Programme	5	0	0	12 Cities	0	no city or multiple cities stated	0	0no city or multiple cities stated	1	1	1
Fisher, H. H.; Hoyte, T.; Flores, S. A.; Purcell, D. W.; Dunbar, E.; Stratford, D.	2016	Evaluation framework for HIV prevention and care activities in the enhanced comprehensive HIV prevention planning project, 2010-2013	Objective. The Enhanced Comprehensive HIV Prevention Planning (ECHPP) project was a demonstration project implemented by 12 U.S. health departments (2010-2013) to enhance HIV program planning in cities with high AIDS prevalence, in support of National HIV/AIDS Strategy goals. Grantees were required to improve their planning and implementation of HIV prevention and care programs to increase their …	y	Public Health Reports	Embase	Journal Article	HIV	1	2	1	HIV Preventation Iniatives	0	CDC programme	5	0	0	multiple cities	0	no city or multiple cities stated	0	0no city or multiple cities stated	1	1	1
Flores, S. A.; Purcell, D. W.; Fisher, H. H.; Belcher, L.; Carey, J. W.; Courtenay-Quirk, C.; Dunbar, E.; Eke, A. N.; Galindo, C. A.; Glassman, M.; Margolis, A. D.; Neumann, M. S.; Prather, C.; Stratford, D.; Taylor, R. D.; Mermin, J.	2016	Shifting resources and focus to meet the goals of the national HIV/AIDS strategy: The enhanced comprehensive HIV prevention planning project, 2010-2013	In September 2010, CDC launched the Enhanced Comprehensive HIV Prevention Planning (ECHPP) project to shift HIV-related activities to meet goals of the 2010 National HIV/AIDS Strategy (NHAS). Twelve health departments in cities with high AIDS burden participated. These 12 grantees submitted plans detailing jurisdiction-level goals, strategies, and objectives for HIV prevention and care activities…	y	Public Health Reports	Embase	Journal Article	HIV	1	2	1	HIV Preventation Iniatives	0	CDC programme	5	0	0	multiple cities	0	no city or multiple cities stated	0	0no city or multiple cities stated	1	1	0
Cahuas, M. C.; Wakefield, S.; Peng, Y.	2015	Social change or business as usual at city hall? Examining an urban municipal government's response to neighbourhood-level health inequities	There is a renewed interest in the potential of municipal governments working collaboratively with local communities to address health inequities. A growing body of literature has also highlighted the benefits and limitations of participatory approaches in neighbourhood interventions initiated by municipal governments. However, few studies have investigated how neighbourhood interventions tacklin…	n	Social science & medicine (1982)	Embase	Journal Article	health inequalities	1	3	2	city government initiated neighbourhood interventions	0	local government sponsored community	5	2	0	hamilton city	86	Hamilton	canada	canadaHamilton	2	1	0
Habilomatis, G.; Chaloulakou, A.	2015	A CFD modeling study in an urban street canyon for ultrafine particles and population exposure: The intake fraction approach	Air quality in street canyons is of major importance, since the highest pollution levels are often encountered in these microenvironments. The canyon effect (reduced natural ventilation) makes them "hot spots" for particulate pollution contributing to adverse health effects for the exposed population. In this study we tried to characterize the influence of UFP (ultrafine particle) emissions from …	n	The Science of the total environment	Embase	Journal Article		not stated								0			no city or multiple cities stated	0	0no city or multiple cities stated
Kwakwa, H.; Wahome, R.; Gaye, O. H.; Mvula, N. Z.	2015	The African diaspora health initiative: Enhancing access to health care for African and Caribbean immigrant populations in Philadelphia	Background: Travel and immigration to the US from areas of the world with higher prevalence of HIV is growing. Many persons in the US from resource-poor countries have limited access to health care including HIV testing. We describe the African Diaspora Health Initiative (ADHI), a project of health screening, integrated HIV testing and linkage to care in the African and Caribbean communities of P…	y	Topics in Antiviral Medicine	Embase	Journal Article	Access to healthcare	2	2	1	outreach test and treat	3	increased capacity / new service model	3	0	0	philadelphia	162	Philadelphia	usa	usaPhiladelphia	1	1	1
Fan, M.; Sun, J.; Zhou, B.; Chen, M.	2016	The Smart Health Initiative in China: The Case of Wuhan, Hubei Province	To introduce smart health in Wuhan, and provide some references for other cities. As the largest mega-city in central China, Wuhan is investing large amounts of resources to push forward the development of Smart Wuhan and Health Wuhan, and it has unique features. It is one of the centerpieces of China's New Healthcare Reform, and great hope is put on it to help solve the conflict between limited …	y	Journal of Medical Systems	Embase	Journal Article	data and information	2	0	2	digital connectivity (smart health)	4	not stated	0	0	0	wuhan	221	Wuhan	china	chinaWuhan	5	4	0
Staudt, A. M.; Alamgir, H.; Long, D. L.; Inscore, S. C.; Wood, P. R.	2015	Developing and Implementing a Citywide Asthma Action Plan: A Community Collaborative Partnership	Objectives Asthma affects 1 in 10 children in the United States, with higher prevalence among children living in poverty. Organizations in San Antonio, Texas, partnered to design and implement a uniform, citywide asthma action plan to improve asthma management capacity in schools. Methods The asthma action plan template was modified from that of the Global Initiative for Asthma. School personnel …	y	Southern Medical Journal	Embase	Journal Article	asthma	1	5	2	Asthma Action Plan in Schools	1	partnership	2	0	0	san antonio, texas	179	San Antonio	usa	usaSan Antonio	1	1	1
Cobb, L. K.; Anderson, C. A.; Appel, L.; Jones-Smith, J.; Bilal, U.; Gittelsohn, J.; Franco, M.	2015	Baltimore city stores increased the availability of healthy food after WIC policy change	As part of a 2009 revision to the Special Supplemental Nutrition Program for Women, Infants, and Children (WIC) program, the Department of Agriculture required WIC-authorized stores to stock additional varieties of healthy food. The long-term effects of this policy on access to healthy food are unknown. Using surveys conducted in 118 Baltimore City, Maryland, food stores in 2006 and 2012, we exam…	y	Health Affairs	Embase	Journal Article	healthy food	1	28	2	improved access to helathy food	2	policy	1	0	0	Baltimore	11	baltimore	USA	USAbaltimore	1	1	1
Shimono, N.; Yasunaga, S.; Mori, H.; Toyoda, K.; Nishio, H.; Yamada, T.; Morokuma, Y.; Kiyosuke, M.; Takata, T.; Ishimaru, T.	2015	Our infection control activities in Fukuoka District in Japan	Purpose: Infection control activities had been performed in a single hospital to prevent nosocomial infection. Infectious diseases usually spread borderlessly, and nowadays drug resistant bacteria have become popular even in the community. And we always have the risk to face against emerging infectious diseases. From this point of view, hospitals in the district should make concerted and united e…	y	Journal of Microbiology, Immunology and Infection	Embase	Journal Article	infection control	2	41	1	establised a network and education and events	1	policy requiremnt to establish	1	2	0	fukuoka city	74	fukuoka	japan	japanfukuoka	35	4	0
Djellouli, N.; Quevedo-Gomez, M. C.	2015	Challenges to successful implementation of HIV and AIDS-related health policies in Cartagena, Colombia	The Caribbean region presents the highest prevalence of HIV/AIDS worldwide after sub-Saharan Africa; leading to serious social, economic and health consequences at the local scale but also at the regional and global levels. In Colombia, a national plan to tackle the epidemic was formulated with little evidence that its implementation in the local context is effective. This study focused on Cartag…	y	Social science & medicine (1982)	Embase	Journal Article	HIV	1	2	1	Policy changes	0	policy	1	0	0	cartagena, columbia	40	Cartagena	Colombia	ColombiaCartagena	6	2	0
Ford, M.; Johnson, N.; Desai, P.; Rude, E. J.; Laraque, F.	2015	From care to a cure: Improving the hepatitis C care cascade through patient navigation in the check hep C program in New York City	Background: Of the estimated 146,500 persons with hepatitis C (HCV) infection in New York City (NYC), only about 10% are thought to have ever received treatment. New, highly effective HCV treatments provide an impetus for increased public health efforts to support HCV-infected persons along the care cascade from diagnosis to cure. Check Hep C, a program of the NYC Department of Health and Mental …	y	Hepatology	Embase	Journal Article	hepitatus C	2	6	1	Screening, navigation and telemedicine	3	DOHMH program	5	0	0	NYC	147	New York City	usa	usaNew York City	1	1	1
Koplan, J.; Redmon, P.; Duan, Y.; Duan, Z.; Wood, J.	2015	The role of cities in reducing smoking in China	Program/Project Purpose: China is the epi-center of the global tobacco epidemic, and cities have a unique opportunity in leading the tobacco control charge from the 'bottom up'. In 2008 - 2013, the Emory Global Health Institute - China Tobacco Control Partnership supported a city-based Tobacco Free Cities program aimed at changing tobacco use social norms through smoke-free policies, targeted pro…	y	Annals of Global Health	Embase	Journal Article	smoking	1	7	2	various interventions (policies, programs, media)	1	program	1	5	2	17 Chinese cities	0	no city or multiple cities stated	0	0no city or multiple cities stated	5	4	0
Prasad, A.; Kano, M.; Dagg, K. A. M.; Mori, H.; Senkoro, H. H.; Ardakani, M. A.; Elfeky, S.; Good, S.; Engelhardt, K.; Ross, A.; Armada, F.	2015	Prioritizing action on health inequities in cities: An evaluation of Urban Health Equity Assessment and Response Tool (Urban HEART) in 15 cities from Asia and Africa	Following the recommendations of the Commission on Social Determinants of Health (2008), the World Health Organization (WHO) developed the Urban Health Equity Assessment and Response Tool (HEART) to support local stakeholders in identifying and planning action on health inequities. The objective of this report is to analyze the experiences of cities in implementing Urban HEART in order to inform …	y	Social Science and Medicine	Embase	Journal Article	health inequalities	1	8	2	improving access to safe water, sanitation, employment	2	WHO Programme	10	0	1	15 cities in Asia and Africa	0	no city or multiple cities stated	0	0no city or multiple cities stated	0	0	0
Lemstra, M.; Rogers, M. R.	2015	The importance of community consultation and social support in adhering to an obesity reduction program: Results from the Healthy Weights Initiative	Background: Few community-based obesity reduction programs have been evaluated. After 153 community consultations, the City of Moose Jaw, SK, Canada, decided to initiate a free comprehensive program. The initiative included 71 letters of support from the mayor, every family physician, cardiologist, and internist in the city, and every relevant community group including the Heart and Stroke Founda…	y	Patient Preference and Adherence	Embase	Journal Article	obesity	1	1	2	obesity reduction programme	1	program	2	2	1	Moose Jaw, Canada	135	Moose Jaw	canada	canadaMoose Jaw	2	1	2
Machmud, R.; Haris, D.; Thompson, M.; Mukhtar, M.	2015	Involving school children and multisector approach as strategies to reduce the stigma of TB in Indonesia	Background and challenges to implementation: The stigma of TB is the biggest obstacle to TB control in Indonesia. Many efforts have been taken to overcome it, but it does not have a substantial leverage to reduce stigma. The approaches taken so far have weaknesses as they target to educate only adults. The community empowerment against tuberculosis (CEPAT) project funded by USAID and lead by JKM …	y	American Journal of Respiratory and Critical Care Medicine. Conference: American Thoracic Society International Conference, ATS	Embase	Journal Article	TB	1	34	1	multi-sector approach to reduce stigma of TB	1	program	5	2	1	Padang, West Sumatra	151	Padang	west sumatra	west sumatraPadang	61	4	1
Ferreira, F.; Gomes, P.; Tente, H.; Carvalho, A. C.; Pereira, P.; Monjardino, J.	2015	Air quality improvements following implementation of Lisbon's Low Emission Zone	Air pollution levels within Lisbon city limits have been exceeding the limit values established in European Union and national legislation since 2001, with the most problematic cases related to the levels of fine particles (PM<inf>10</inf>) and nitrogen dioxide (NO<inf>2</inf>), mainly originated by road traffic. With the objective of answering this public health issue, an Air Quality Action Plan…	y	Atmospheric Environment	Embase	Journal Article	air quality	1	16	2	Low Emission Zone (LEZ) and changes to traffic flow	2	policy	1	0	0	Lisbon	110	Lisbon	portugal	portugalLisbon	46	3	1
Doerfler, M. E.; D'Angelo, J.; Jacobsen, D.; Jarrett, M. P.; Kabcenell, A. I.; Masick, K. D.; Parmentier, D.; Nelson, K. L.; Stier, L.	2015	Methods for reducing sepsis mortality in emergency departments and inpatient units	BACKGROUND: As part of a zero-tolerance approach to preventable deaths, North Shore-LIJ Health System (North Shore-LIJ) leadership prioritized a major patient safety initiative to reduce sepsis mortality in 2009 across 10 acute care hospitals (an 11th joined later). At baseline (2008), approximately 3,500 patients were discharged with a diagnosis of sepsis, which ranked as the top All Patient Ref…	y	Joint Commission journal on quality and patient safety / Joint Commission Resources	Embase	Journal Article	sepsis reduction	2	39	2	programme to reduce sepsis mortality	1	partnership programme	2	2	0	NYC	147	New York City	usa	usaNew York City	1	1	2
Farnham, A. C.; Zimmerman, C. M.; Papadouka, V.; Konty, K. J.; Zucker, J. R.; Nattanmai, G. V.; Jose, S.; Rosen, J. B.	2015	Invasive Pneumococcal Disease Following the Introduction of 13-Valent Conjugate Vaccine in Children in New York City From 2007 to 2012	IMPORTANCE: Invasive pneumococcal disease (IPD) is a leading cause of pneumonia, meningitis, and bacteremia in children. In March 2010, a 13-valent pneumococcal conjugate vaccine (PCV13) was introduced to the routine childhood immunization schedule. The PCV13 contains 6 serotypes not included in the previously recommended 7-valent pneumococcal conjugate vaccine, including serotype 19A, the predom…	y	JAMA pediatrics	Embase	Journal Article	Invasive Pneumococcal Disease	1	42	2	vacination and observation	0	policy	1	3	0	NYC	147	New York City	usa	usaNew York City	1	1	2
Garcia, E.; Sharma, S.; Pierce, M.; Bhatia, S.; Argao, S. T.; Hoang, K.; Quach, T.	2015	Evaluating a county-based healthy nail salon recognition program	OBJECTIVES: The City of San Francisco, California established a recognition program for nail salons that use safer nail products and receive worker safety training. This pilot study examined whether participating salons had reduced levels of toluene, methyl methacrylate (MMA), and total volatile organic compounds (TVOC), and improved knowledge and behavior compared to control salons. METHODS: We …	y	American journal of industrial medicine	Embase	Journal Article	nail varnish	1	11	2	voluntary recognition programme	1	program	5	0	0	san francisco	180	San Francisco	usa	usaSan Francisco	1	1	1
Moreland-Russell, S.; Carothers, B. J.	2015	An examination of two policy networks involved in advancing smokefree policy initiatives	This study examines smokefree policy networks in two cities-Kansas City and St. Louis, Missouri-one that was successful in achieving widespread policy success, and one that was not. Descriptive social network analyses and visual network mapping were used to compare importance and contact relationships among actors involved in the smokefree policy initiatives. In Kansas City, where policy adoption…	y	International Journal of Environmental Research and Public Health	Embase	Journal Article	smoking	1	7	2	smoke free policies	0	policy	1	0	2	Kansas City and St Louis	101	Kansas City	usa	usaKansas City	1	1	1
Belaunzaran-Zamudio, P.; Gonzalez-Rodriguez, A.; Diaz, S.; Casillas-Rodriguez, J.; Macias-Gonzalez, I.; Ramos-Alamillo, U.	2015	Model of HIV control and prevention strategy through integration of prevention and care at the primary care level: Mexico City HIV/AIDS Programme	Introduction:We describe a model of HIV/AIDS control and prevention programme in an urban context developed for Mexico City. Methods: The programme started implementation in 2008 with the aim of increasing the access to Voluntary Counselling and Testing (VCT) services, reducing the time between HIV diagnosis, incorporation to clinical services and antiretroviral therapies (ART) initiation, and im…	y	Journal of the International AIDS Society	Embase	Journal Article	HIV	2	2	1	integration of prevention anc care of HIV	3	program	2	2	0	mexico city	127	Mexico City	mexico	mexicoMexico City	37	2	1
Paone, D.; Tuazon, E.; Kattan, J.; Nolan, M. L.; O'Brien, D. B.; Dowell, D.; Farley, T. A.; Kunins, H. V.	2015	Decrease in rate of opioid analgesic overdose deaths - Staten Island, New York City, 2011-2013	From 2000 to 2011, the rate of unintentional drug poisoning (overdose) deaths involving opioid analgesics increased 435% in Staten Island, from 2.0 to 10.7 per 100,000 residents. During 2005-2011, disparities widened between Staten Island and the other four New York City (NYC) boroughs (Bronx, Brooklyn, Manhattan, and Queens); in 2011, the rate in Staten Island was 3.0-4.5 times higher than in th…	y	Mmwr	Embase	Journal Article	drug (legal) prescribing	2	40	2	education and legislation to reduce opiod overdose deaths	1	DOHMH Programme	5	0	2	NYC	147	New York City	usa	usaNew York City	1	1	2
Sacks, R.; Yi, S. S.; Nonas, C.	2015	Increasing access to fruits and vegetables: perspectives from the New York City experience	Broad recognition now exists that price, availability, and other structural factors are meaningful barriers to fruit and vegetable consumption, particularly among low-income adults. Beginning in 2005, the New York City Department of Health and Mental Hygiene used the social-ecological model to develop a multifaceted effort to increase fruit and vegetable access citywide, with emphasis in low-inco…	y	American journal of public health	Embase	Journal Article	Healthy food	1	28	2	multi-faceted effort to improve healhty food consumption	1	DOHMH	5	0	0	NYC	147	New York City	usa	usaNew York City	1	1	1
Elfassy, T.; Yi, S.; Eisenhower, D.; Lederer, A.; Curtis, C. J.	2015	Use of sodium information on the nutrition facts label in New York City adults with hypertension	The Nutrition Facts (NF) label was established to help individuals monitor their nutrient intake and select healthier foods. This tool is particularly useful for individuals for whom dietary improvements are recommended, such as those with hypertension. Study objectives were to examine the independent association between hypertension and frequency of use of the NF label for sodium information and…	y	Journal of the Academy of Nutrition and Dietetics	Embase	Journal Article	healthy food	1	28	2	nutrition facts labels on food	0	policy	1	0	0	NYC	147	New York City	usa	usaNew York City	1	1	1
Newton-Dame, R.; Wang, J. J.; Kim, M. S.; Edelstein, Z. R.; Cutler, B.; Tsoi, B. W.	2015	Evaluating the 2010 New York State HIV testing law in NYC ambulatory practices using electronic health records	INTRODUCTION: In 2010, the New York State Legislature made it mandatory to offer an HIV test to people aged 13-64 years receiving hospital or primary care services, with limited exceptions. In this study, we used data from New York City practices to evaluate the impact of the law on HIV testing rates in ambulatory care. METHODS: We collected quarterly testing data from the electronic health recor…	y	Journal of acquired immune deficiency syndromes (1999)	Embase	Journal Article	HIV	2	2	1	Mandatory HIV testing at hospital and primary care	3	legislation	4	5	0	NYC	147	New York City	usa	usaNew York City	1	1	1
Tawara, Y.; Senjyu, H.; Tanaka, K.; Tanaka, T.; Asai, M.; Kozu, R.; Tabusadani, M.; Honda, S.; Sawai, T.	2015	Value of systematic intervention for chronic obstructive pulmonary disease in a regional japanese city based on case detection rate and medical cost	Objective: We established a COPD taskforce for early detection, diagnosis, treatment, and intervention. We implemented a pilot intervention with a prospective and longitudinal design in a regional city. This study evaluates the usefulness of the COPD taskforce and intervention based on COPD case detection rate and per capita medical costs. Method: We distributed a questionnaire to all 8,878 inhab…	y	International Journal of COPD	Embase	Journal Article	COPD	2	31	2	taskforce with outreach to treat	3	taskforce programme	3	0	0	Matsuura, Nagasaki, Japan	0	no city or multiple cities stated	0	0no city or multiple cities stated	35	4	1
Levin-Rector, A.; Nivin, B.; Yeung, A.; Fine, A. D.; Greene, S. K.	2015	Building-level analyses to prospectively detect influenza outbreaks in long-term care facilities: New York City, 2013-2014	Background Timely outbreak detection is necessary to successfully control influenza in long-term care facilities (LTCFs) and other institutions. To supplement nosocomial outbreak reports, calls from infection control staff, and active laboratory surveillance, the New York City (NYC) Department of Health and Mental Hygiene implemented an automated building-level analysis to proactively identify LT…	y	American Journal of Infection Control	Embase	Journal Article	Influenza control / monitoring	1	41	1	automated analysis to identify outbreaks of influenza in Care Homes	4	DoHMH	5	0	0	NYC	147	New York City	usa	usaNew York City	1	1	1
Evans, A. A.; Cohen, C.; Huang, P.; Qian, L.; London, W. T.; Block, J. M.; Chen, G.	2015	Prevention of perinatal hepatitis B transmission in Haimen City, China: Results of a community public health initiative	In regions where hepatitis B virus (HBV) is endemic, perinatal transmission is common. Infected newborns have a 90% chance of developing chronic HBV infection, and 1 in 4 will die prematurely from HBV-related liver disease. In 2010, the Hepatitis B Foundation and the Haimen City CDC launched the Gateway to Care campaign in Haimen City, China to improve awareness, prevention, and control of HBV in…	y	Vaccine	Embase	Journal Article	Hep B prevention	1	6	1	Hepatitis B screening and treatment	3	program	5	2	0	Haimen City, China	82	Haimen City	china	chinaHaimen City	5	4	1
Cabanes, A.; Roquebert, M.; Cruz, T.; Benaglio, B.; Royer, B.	2015	Evidence-based programs to reduce breast cancer mortality in Panama City	In Panama, as in other Latin American countries, breast cancer is the most common cause of cancer-related deaths among women, and is becoming a major public health problem. Breast cancer mortality rates have steadily risen since 2002 and reflect not only breast cancer incidence and risk factors, but also late-stage diagnosis, quality of cancer care and reduced access to health care. Susan G. Kome…	y	Cancer Research. Conference: 37th Annual CTRC AACR San Antonio Breast Cancer Symposium San Antonio, TX United States. Conference Start	Embase	Journal Article	breast cancer prevention	1	12	2	breast cancer awareness and programs to improve care	1	program	2	0	0	panama city	152	Panama city	panama	panamaPanama city	44	2	0
Nana-Goar Pogosova, N.; Evdokimova, A.; Ausheva, A.	2015	Evaluation of the efficacy of cardiovascular prevention in the framework of the World Heart Day	On the eve of World Heart Day, which is held annually around the world on September 29 at the initiative of the World Heart Federation, a number of activities were organized on September 22-29, 2014 in the state medical organizations of the public healthcare system by the Ministry of Healthcare of the Moscow city (currently more than 12 million people live in Moscow according to the official data…	y	European Journal of Preventive Cardiology	Embase	Journal Article	CVD prevention	1	26	2	awareness campaign	1	program	5	0	0	Moscow	137	Moscow	russia	russiaMoscow	47	3	1
Espinoza, S.; Serra, J.	2015	Prehospital acute St-elevation myocardial infarction identification in San Diego: A retrospective analysis on the effect of implementing a new software algorithm 1 year later	Background: This study evaluated the effect of a revised electrocardiographic (ECG) interpretive software in response to concerns regarding increasing false positive STEMI findings after the introduction of a new monitor-defibrillator. This software is used by the City of San Diego paramedics and was developed by a device manufacturer. Objectives: This study's purpose is to review the stability o…	y	Academic Emergency Medicine	Embase	Journal Article	STEMI Identification	2	30	2	Changes to ECG algorithm to improve accuracy of STEMI identification	4	protocol changes	2	2	0	San Diego	181	San Diego	usa	usaSan Diego	1	1	0
Carbone, E.; Puleo, E.; Mushenko, J.; Paradis, T.; Stenger, H.; Peterman, J. N.; Wicks, K.; Ratte, C.; Collins, J.	2015	Live well springfield (LWS): Neighborhood-level baseline survey results of a collaborative community transformation movement	In 2012, Springfield, MA received CDC funding to promote healthy behaviors and health equity via expansion of the LWS initiative. Strategies include: (1) opening a full-line grocery store, (2) increasing access to fresh produce, (3) increasing pedestrian way usage, and (4) creating a comprehensive pedestrian/bicycle plan. While strategies are designed to impact the city, several neighborhoods wer…	y	FASEB Journal. Conference: Experimental Biology	Embase	Journal Article	health	1	0	2	collaborative community transformation programme	7	comprehensive	2	0	0	Springfield (MA)	205	Springfield	usa	usaSpringfield	1	1	0
Ong, P.; Lovasi, G.; Demmer, R.	2015	Evaluating the influence of bloomberg era policy on New York city cardiovascular disease mortality rates	Background: Since 2002, under the Bloomberg administration, New York City (NYC) has aggressively pursued and implemented a broad set of public health policies to reduce chronic disease. Limited research exists evaluating secular trends in cardiovascular disease (CVD) mortality against the backdrop of these policy initiatives. Hypothesis: We hypothesized that CVD mortality trends declined more rap…	y	Circulation. Conference: American Heart Association's Epidemiology and Prevention/Lifestyle and Cardiometabolic Health	Embase	Journal Article	CVD improvements	1	26	2	broad range of policy to reduce chronic disease	7	DOHMH	5	1	2	NYC	147	New York City	usa	usaNew York City	1	1	2
Carmona, J. M.; Howe, E.; Zapata, R.; Stevens, D.; Murphy, J. K.	2015	The teen health improvement program: A system-wide initiative to improve the quality of care for adolescents served by the country's largest public hospital system	Purpose: The New York City Health and Hospitals Corporation (HHC) is the country's largest public hospital system, providing primary care services to nearly 50,000 adolescent patients annually. HHC started the Teen Health Improvement Program (THIP) in 2012 to improve population health outcomes among adolescent patients by ensuring access to high quality health care services. Most adolescent patie…	y	Journal of Adolescent Health	Embase	Journal Article	Teenagers health improvement programme	2	0	2	QI Programme	1	HHC program	3	0	0	NYC	147	New York City	usa	usaNew York City	1	1	1
Gottschalk, L. B.; Stevens, D. L.; Jensen, A.; Beyrouty, M.; Skursky, N.; Murphy, J.; Schwartz, M.; Sherman, S.	2015	The fit kid & fit teen coaching program: Addressing obesity with the added support of health coaches	Purpose: The New York City Health and Hospitals Corporation (HHC) is the largest public hospital system in the country, providing over 50,000 adolescent patients with primary care services annually. Two in five adolescents at HHC clinics are overweight or obese, placing them at risk for chronic disease and increasing their dependence on the health system as they transition to adulthood. Brief pri…	y	Journal of Adolescent Health	Embase	Journal Article	obesity	1	1	2	health coaching	1	HCC Programme	3	0	0	NYC	147	New York City	usa	usaNew York City	1	1	1
Carmona, J.; Polanco, K.; Zapata, R.; Howe, E.	2015	The impact of a multi-site training series on chlamydia screening rates among adolescent primary care patients in a public hospital system	Purpose: As children transition into adolescence, their comprehensive care needs change. But, not all pediatric primary care providers have the knowledge and skills necessary to provide comprehensive care to patients as they mature into adolescence. We implemented a training series for pediatric primary care providers (the target audience) and clinic staff throughout the New York City Health and …	y	Journal of Adolescent Health	Embase	Journal Article	Clamydia screening	1	20	1	traing programme for primary care providers	1	HHC program	3	0	0	NYC	147	New York City	usa	usaNew York City	1	1	1
Silberfarb, L. O.; Savre, S.; Geber, G.	2014	An approach to assessing multicity implementation of healthful food access policy, systems, and environmental changes	Local governments play an increasingly important role in improving residents' access to healthful food and beverages to reduce obesity and chronic disease. Cities can use multiple strategies to improve community health through, for example, land use and zoning policies, city contracting and procurement practices, sponsorship of farmers markets and community gardens, and vending and concession pra…	y	Preventing chronic disease	Embase	Journal Article	Healthy food	1	28	2	Policy, Systems and Environmental Changes	0	Policy, Sysems and Environmental Changes	1	0	2	41 Cities in Hennepin County (USA)	0	no city or multiple cities stated	0	0no city or multiple cities stated	1	1	0
Suarez-Balcazar, Y.; Kouba, J.; Jones, L. M.; Lukyanova, V. V.	2014	A university--school collaboration to enhance healthy choices among children	One factor contributing to the childhood obesity epidemic is easy access to foods with high fat content available in public schools. After several years of advocacy efforts conducted by a city-wide coalition, the public schools system in an urban Midwestern city introduced fresh salad bars for lunch in three schools. Researchers have argued, however, that the introduction of salad bars in schools…	y	Journal of prevention & intervention in the community	Embase	Journal Article	Healthy food	1	28	2	increase intake of healthy food	2	coalition	2	0	0	midwestern city	0	no city or multiple cities stated	0	0no city or multiple cities stated	1	1	1
Kamel Boulos, M. N.; Al-Shorbaji, N. M.	2014	On the Internet of Things, smart cities and the WHO Healthy Cities	This article gives a brief overview of the Internet of Things (IoT) for cities, offering examples of IoT-powered 21st century smart cities, including the experience of the Spanish city of Barcelona in implementing its own IoT-driven services to improve the quality of life of its people through measures that promote an eco-friendly, sustainable environment. The potential benefits as well as the ch…	y	International journal of health geographics	Embase	Journal Article	Internet of Things	1	0	2	Internet of Things to improve quality of life and health	4	not stated	0	0	0	Barcelona	13	Barcelona	spain	spainBarcelona	4	3	0
Harris, J. K.; Mansour, R.; Choucair, B.; Olson, J.; Nissen, C.; Bhatt, J.; Centers for Disease, Control; Prevention,	2014	Health department use of social media to identify foodborne illness - Chicago, Illinois, 2013-2014	An estimated 55 million to 105 million persons in the United States experience acute gastroenteritis caused by foodborne illness each year, resulting in costs of $2-$4 billion annually. Many persons do not seek treatment, resulting in underreporting of the actual number of cases and cost of the illnesses. To prevent foodborne illness, local health departments nationwide license and inspect restau…	y	Mmwr	Embase	Journal Article	prevention of foodborne illness	1	6	1	social media to identify complaints	4	Health Department Programme	5	0	0	Chicago	50	chicago	USA	USAchicago	1	1	1
Frew, E. J.; Bhatti, M.; Win, K.; Sitch, A.; Lyon, A.; Pallan, M.; Adab, P.	2014	Cost-effectiveness of a community-based physical activity programme for adults (Be Active) in the UK: an economic analysis within a natural experiment	To determine the cost-effectiveness of a physical activity programme (Be Active) aimed at city-dwelling adults living in Birmingham, UK. Very little is known about the cost-effectiveness of public health programmes to improve city-wide physical activity rates. This paper presents a cost-effectiveness analysis that compares a physical activity intervention (Be Active) with no intervention (usual c…	y	British journal of sports medicine	Embase	Journal Article	improve city wide physcial acitivty	1	29	2	physical acitivty intervention	1	programme	0	0	0	Birmingham	18	Birmingham	england	englandBirmingham	3	3	1
Feyerherm, L.; Tibbits, M.; Wang, H.; Schram, S.; Balluff, M.	2014	Partners for a healthy city: implementing policies and environmental changes within organizations to promote health	Current research has suggested that obesity prevention efforts should promote policy and environmental changes. The Partners for a Healthy City project, implemented in Douglas County, Nebraska, focused on collaborating with local organizations to help them select and implement 1 or more policies that promoted healthy eating and physical activity. Of the 346 organizations participating in the proj…	y	American journal of public health	Embase	Journal Article	obesity prevention	1	1	2	organisations policies to improve health	2	policy changes	1	2	0	Cites in Douglas County, Nebraska,	0	no city or multiple cities stated	0	0no city or multiple cities stated	1	1	1
Bateman-House, A.	2014	Bikes, helmets, and public health: decision-making when goods collide	How ought public officials address policy choices that entail trade-offs between desirable public health goods? Increasing cycling improves public health both by promoting physical activity and by decreasing vehicle use, thus reducing vehicular emissions. Proponents of bicycle helmets argue that, used properly, they protect individual cyclists; however, there is concern that mandating helmet use …	y	American journal of public health	Embase	Journal Article	active travel / air quality	1	44	2	not implementing mandated cycle helmets	1	policy	4	1	1	NYC	147	New York City	usa	usaNew York City	1	1	0
Sweet, L. L.; Polivka, B. J.; Chaudry, R. V.; Bouton, P.	2014	The impact of an urban home-based intervention program on asthma outcomes in children	Objectives: This program evaluation examines the outcomes of a multicomponent urban home-based asthma program implemented through a city health department in a large Midwestern city. The purpose of the program was to improve asthma outcomes by controlling indoor asthma triggers in the home environment. Design and Sample: This was a pre-post evaluation study. Participants received home-based educa…	y	Public Health Nursing	Embase	Journal Article	asthma	1	5	2	home based intervention (advice, cleaning materials)	1	programme	5	0	0	large midwest city	0	no city or multiple cities stated	0	0no city or multiple cities stated	1	1	2
Gittelsohn, J.; Anderson Steeves, E.; Mui, Y.; Kharmats, A. Y.; Hopkins, L. C.; Dennis, D.	2014	B'More Healthy Communities for Kids: design of a multi-level intervention for obesity prevention for low-income African American children	BACKGROUND: Childhood obesity rates in the U.S. have reached epidemic proportions, and an urgent need remains to identify evidence-based strategies for prevention and treatment. Multi-level, multi-component interventions are needed due to the multi-factorial nature of obesity, and its proven links to both the social and built environment. However, there are huge gaps in the literature related to …	y	BMC public health	Embase	Journal Article	obesity	1	1	2	multiple interventions	2	multiple approaches	1	0	0	Baltimore	11	baltimore	USA	USAbaltimore	1	1	0
Kaufman, S.; Ali, N.; DeFiglio, V.; Craig, K.; Brenner, J.	2014	Early efforts to target and enroll high-risk diabetic patients into urban community-based programs	Health care disparities in minority populations can be attributed to a number of factors, including lack of access to coordinated primary care and chronic disease management programming. Interventions using a data-centric, coordinated, multidisciplinary, team-based approach to address patients with complex chronic comorbidities have demonstrated improvements in patient outcomes. The use of hospit…	y	Health promotion practice	Embase	Journal Article	diabetic management	2	9	2	data and MDTs to improve management of hgh risk population	3	collaboration	2	0	0	camden (USA)	38	Camden	usa	usaCamden	1	1	0
Laing, G. L.; Skinner, D. L.; Bruce, J. L.; Aldous, C.; Oosthuizen, G. V.; Clarke, D. L.	2014	Understanding the burden and outcome of trauma care drives a new trauma systems model	BACKGROUND: The Pietermaritzburg Metropolitan Trauma Service (PMTS) attempts to provide care for a whole city and hence is referred to as a service rather than a center. As part of a multifaceted quality improvement program, the PMTS has developed and implemented a robust electronic surgical registry (ESR). This review of the first year's data from the ESR forms part of a situational analysis to …	y	World journal of surgery	Embase	Journal Article	Trauma	2	23	2	electronic surgical registry	4	program	0	0	0	Pietermeritzburg	163	Pietermaritzburg	south africa	south africaPietermaritzburg	53	6	0
Moon, J. Y.; Nam, E. W.; Dhakal, S.	2014	Empowerment for Healthy Cities and communities in Korea	The Healthy Cities project started in 1998 in Korea. Around the world, public health and healthy cities are becoming bigger and bigger priorities. Capacity mapping is an important tool for improving a country's health status. This study aims to review the initiation of the Korean "Healthy City" project. Korea follows a bottom-up approach for the development of Healthy City policies and has implem…	y	Journal of urban health : bulletin of the New York Academy of Medicine	Embase	Journal Article	Health	1	0	2	Numerous interventions	0	WHO Healthy Cities	9	0	0	Korean Cities	0	no city or multiple cities stated	0	0no city or multiple cities stated	36	4	0
Nonas, C.; Silver, L. D.; Kettel Khan, L.; Leviton, L.	2014	Rationale for New York City's regulations on nutrition, physical activity, and screen time in early child care centers	Childhood obesity is associated with health risks in childhood, and it increases the risk of adult obesity, which is associated with many chronic diseases. Therefore, implementing policies that may prevent obesity at young ages is important. In 2007, the New York City Department of Health and Mental Hygiene implemented new regulations for early childhood centers to increase physical activity, lim…	y	Preventing chronic disease	Embase	Journal Article	childhood obesity	1	1	2	numerous interventions (reduced screen time, increase physical activity, restrict sugar sweetened drinks)	2	regulations	4	1	0	NYC	147	New York City	usa	usaNew York City	1	1	0
{Nonas, 2014 #1457}	2014	Neighborhood disparities in prevalence of childhood obesity among low-income children before and after implementation of New York City child care regulations	INTRODUCTION: New York City Article 47 regulations, implemented in 2007, require licensed child care centers to improve the nutrition, physical activity, and television-viewing behaviors of enrolled children. To supplement an evaluation of the Article 47 regulations, we conducted an exploratory ecologic study to examine changes in childhood obesity prevalence among low-income preschool children e…	n	same as 1457	Embase	Journal Article	obesity	1	1	2	numerous interventions (reduced screen time, increase physical activity, restrict sugar sweetened drinks)	2	regulations	4	1	0	NYC	147	New York City	usa	usaNew York City	1	1	2
Nonas, C.; Silver, L. D.; Kettel Khan, L.	2014	Insights and implications for health departments from the evaluation of New York City's regulations on nutrition, physical activity, and screen time in child care centers	In 2006, the New York City Department of Health and Mental Hygiene, seeking to address the epidemic of childhood obesity, issued new regulations on beverages, physical activity, and screen time in group child care centers. An evaluation was conducted to identify characteristics of New York City child care centers that have implemented these regulations and to examine how varying degrees of implem…	y	Preventing chronic disease	Embase	Journal Article	childhood obesity	1	1	2	numerous interventions (reduced screen time, increase physical activity, restrict sugar sweetened drinks)	2	regulations	4	1	0	NYC	147	New York City	usa	usaNew York City	1	1	0
Corburn, J.; Curl, S.; Arredondo, G.; Malagon, J.	2014	Health in All Urban Policy: city services through the prism of health	In April, 2014, the City of Richmond, California, became one of the first and only municipalities in the USA to adopt a Health in All Policies (HiAP) ordinance and strategy. HiAP is increasingly recognized as an important method for ensuring policy making outside the health sector addresses the determinants of health and social equity. A central challenge facing HiAP is how to integrate community…	y	Journal of urban health : bulletin of the New York Academy of Medicine	Embase	Journal Article	health equity	1	3	2	multiple policy changes	2	HiAP	4	1	0	Richmond (California)	171	Richmond	usa	usaRichmond	1	1	0
Wilkinson, T.; North, M.; Bourne, S. C.	2014	Reducing hospital admissions and improving the diagnosis of COPD in Southampton City: methods and results of a 12-month service improvement project	BACKGROUND: The British Lung Foundation highlighted Southampton City as a hotspot for patients at future risk of chronic obstructive pulmonary disease (COPD) exacerbations due to severe deprivation levels and a high undiagnosed level of disease based on health economic modelling. We developed a strategy spanning primary and secondary care to reduce emergency admissions of patients with acute exac…	y	NPJ primary care respiratory medicine		Journal Article	Improving diagnosis and treatment of COPD (Healthcare)	2	31	2	education and case based finding in primary care and consultant led care for higher users of secondary care	3	service reform	3	0	0	Southhampton	191	Southampton	england	englandSouthampton	3	3	2
Scivoletto, S.; de Medeiros Filho, M. V.; Stefanovics, E.; Rosenheck, R. A.	2014	Global mental health reforms: Challenges in developing a community-based program for maltreated children and adolescents in Brazil	This column describes the planning and development of The Equilibrium Program (TEP) for multiply traumatized and neglected children and adolescents with mental and general medical problems in Sao Paulo, Brazil. The program is a partnership between university faculty, various service providers, the courts, and the city government. In the first step, child psychiatry faculty from the University of …	y	Psychiatric services (Washington, D.C.)	Embase	Journal Article	traumatized and neglected children	1	0	2	case finding and outreach followed by intervention plan	3	collaboration between city partners	2	0	2	sau paolo	182	Sao Paulo	brazil	brazilSao Paulo	14	2	0
Sun, J.; Zhang, X. T.; Zhang, Z.; Hogerzeil, H. V.	2014	Achieving universal health coverage-the case of Zhuhai city	Objective: Universal health coverage cannot be achieved without evidence from research, which requires national and international support. We hope that our careful documentation of one of China's local experience in designing and implementing the basic health insurance coverage, and our analysis of how it helped to achieve universal health coverage, will inform other systems in China as well as o…	y	Journal of Evidence-Based Medicine	Embase	Journal Article	access to healthcare services	2	40	2	implement universal health coverage	3	service reform	1	1	0	Zhuai (China)	222	Zhuhai	china	chinaZhuhai	5	4	0
Bhatia, R.	2014	Case study: San Francisco's use of neighborhood indicators to encourage healthy urban development	Neighborhood indicators are quantitative measures of neighborhood quality, including measures of attributes such as crime, noise, proximity to parks, transit services, social capital, and student performance. In 2007 the San Francisco Department of Public Health, with broad public input, developed a comprehensive system of neighborhood indicators to inform, influence, and monitor decisions made b…	y	Health Affairs	Embase	Journal Article	health	1	0	2	neighborhood indicators (data / statistics) on crime, noise, parks, social capital etc to influence policies, planning etc	4	health dept (with public support)	5	1	0	san francisco	180	San Francisco	usa	usaSan Francisco	1	1	0
Corburn, J.; Curl, S.; Arredondo, G.	2014	A health-in-all-policies approach addresses many of Richmond, California's place-based hazards, stressors	Poor and minority residents of Richmond, California, have faced a host of place-based hazards and stressors such as pollution, gun violence, and a dearth of economic opportunities, all of which have likely contributed to their poor health outcomes. In this article we describe the city's efforts to reverse its fortunes by embracing a health-in-all-policies strategy for community development. Start…	y	Health Affairs	Embase	Journal Article	health equity	1	3	2	HiAP	2	engagement, policy and then ordinance	5	1	0	Richmond (California)	171	Richmond	usa	usaRichmond	1	1	0
Pastor, M.; Morello-Frosch, R.	2014	Integrating public health and community development to tackle neighborhood distress and promote well-being	Recently there have been calls for public health to reconnect to urban planning in ways that emphasize the impact of place on health and that address fundamental causes of poor health, such as poverty, social inequality, and discrimination. Community developers have realized that poor health limits individuals' and communities' economic potential and have begun to integrate into their work such n…	y	Health Affairs	Embase	Journal Article	health	1	0	2	various interventions	0	connecting public health to urban planning	2	5	0	Various US cities	0	no city or multiple cities stated	0	0no city or multiple cities stated	1	1	0
Redmon, P.; Koplan, J.; Eriksen, M.; Li, S.; Kean, W.	2014	The role of cities in reducing smoking in China	China is the epicenter of the global tobacco epidemic. China grows more tobacco, produces more cigarettes, makes more profits from tobacco and has more smokers than any other nation in the world. Approximately one million smokers in China die annually from diseases caused by smoking, and this estimate is expected to reach over two million by 2020. China cities have a unique opportunity and role t…	y	International Journal of Environmental Research and Public Health	Embase	Journal Article	smoking	1	7	2	various interventions (policies, programs, media)	1	program	1	2	2	17 Chinese cities	0	no city or multiple cities stated	0	0no city or multiple cities stated	5	4	0
Fredrikson, D. H.; Boyda, H. N.; Tse, L.; Whitney, Z.; Pattison, M. A.; Ott, F. J.; Hansen, L.; Barr, A. M.	2014	Improving metabolic and cardiovascular health at an early psychosis intervention program in Vancouver, Canada	Psychotic disorders most commonly appear during the late teenage years and early adulthood. A focused and rapid clinical response by an integrated health team can help to improve the quality of life of the patient, leading to a better long-term prognosis. The Vancouver Coastal Health early psychosis intervention program covers a catchment area of approximately 800,000 people in the cities of Vanc…	y	Frontiers in Psychiatry	Embase	Journal Article	Physical health of those with psychosis	2	26	2	physical healh assessments and subsequent specific individual program	1	service reform	3	0	0	vancouver	223	Vancouver	canada	canadaVancouver	2	1	0
Knowlton, K.; Kulkarni, S. P.; Azhar, G. S.; Mavalankar, D.; Jaiswal, A.; Connolly, M.; Nori-Sarma, A.; Rajiva, A.; Dutta, P.; Deol, B.; Sanchez, L.; Khosla, R.; Webster, P. J.; Toma, V. E.; Sheffield, P.; Hess, J. J.	2014	Development and implementation of South Asia's first heat-health action plan in Ahmedabad (Gujarat, India)	Recurrent heat waves, already a concern in rapidly growing and urbanizing South Asia, will very likely worsen in a warming world. Coordinated adaptation efforts can reduce heat's adverse health impacts, however. To address this concern in Ahmedabad (Gujarat, India), a coalition has been formed to develop an evidence-based heat preparedness plan and early warning system. This paper describes the g…	y	International Journal of Environmental Research and Public Health	Embase	Journal Article	health ill effects from heatwaves	1	0	2	comprehensive heatwave plan	0	program to develop interventions and policies	1	0	0	Ahmedabad (India)	2	Ahmadabad	India	IndiaAhmadabad	7	4	0
Rudez, M.; Luten, K.	2014	ActiveSmart physical activity behaviour change program	Introduction: ActiveSmart is the Department of Sport and Recreation's (DSR) personalised behaviour change program that is tailored to engage individuals and households in adopting or maintaining physical activity. The primary objective of ActiveSmart is to increase participation in all forms of physical activity to build social capital, community connectedness and improve health. The approach is …	y	Journal of Science and Medicine in Sport	Embase	Journal Article	physical activitiy	1	1	2	personal behaviour change programme	1	behaviour change programme	5	0	0	Rockingham and Geraldton	0	no city or multiple cities stated	0	0no city or multiple cities stated	1	1	1
Foulkes, C.	2014	Systems interventions to halt and reverse rising trends in obesity what theories, methodologies and methods actually aid practice: Cases from Healthy Together Geelong	Healthy Together Geelong is one of 12 prevention areas under the Victorian State Government's Healthy Together Victoria initiative which is a $100m cluster randomised trial of a novel, 'wholeof- system' intervention to halt and reverse rising trends in adulthood obesity. Healthy Together Geelong operates out of the City of Greater Geelong local government authority in partnership with Barwon Heal…	y	Obesity Research and Clinical Practice	Embase	Journal Article	obesity	1	1	2	number of interventions	7	health department programme	5	0	2	Geelong	75	Geelong	Australia	AustraliaGeelong	9	5	0
Foulkes, C.	2014	Lessons from healthy together geelong: Delivering systems change at scale across two levels of government	Healthy Together Geelong is one of 12 prevention areas under the Victorian State Government's Healthy Together Victoria initiative which is a $100m cluster randomised trial of a novel, 'wholeof- system' intervention which has as one of its aims to halt and reverse rising trends in adulthood obesity. The trial is a world first, at scale attempt to apply and evaluate complexity and systems thinking…	y	Obesity Research and Clinical Practice	Embase	Journal Article	obesity	1	1	2	various interventions and policies	7	health department programme	5	0	2	Geelong	75	Geelong	Australia	AustraliaGeelong	9	5	0
Berg, J.	2014	Why New York City's attempt to ban soda fizzled	Seeking to combat obesity, then-New York City mayor Michael Bloomberg proposed two ways to limit the consumption of soda and certain other sugar-flavoured beverages. First, he sought permission from the federal government to eliminate the ability of low-income participants in the federal Supplemental Nutrition Distance program (SNAP), formerly known as the Food Stamp Program, to use programme ben…	y	Obesity Research and Clinical Practice	Embase	Journal Article	obesity	1	1	2	limit consumption of sugary drinks	2	executive orders / ordinance	4	5	1	NYC	147	New York City	usa	usaNew York City	1	1	0
Marck, K.; Marcks, K.	2014	Advocacy strategies for public health policy gains-utilising the smokefree auckland campaign as a case study	Background and Context: Engaging in local and central government consultation processes is an important strategy to improve population health outcomes. In recent years Cancer Society Auckland Health Promotion team has focused its capacity on influencing political processes for public health gain. This has included leading a Smokefree Auckland campaign aimed at a local government level. Aim: Cance…	y	Asia-Pacific Journal of Clinical Oncology	Embase	Journal Article	smoking	1	7	2	advocacy to influence policy	1	advocacy and influencing local goverrnment	1	0	0	Auckland	9	auckland	New Zealand	New Zealandauckland	9	5	1
Kelly, F.	2014	London air quality: A real world experiment in progress	London has the highest nitrogen dioxide (NO2) concentration of any European city and for particulate matter (PM) it has a number of hot spots which exceed WHO guide line values. Therefore overall, for these two pollutants, London is the worst in the UK and amongst the worst in Europe. Exposure to elevated concentrations of air pollutants such as PM and NO2 has well-established heath effects and m…	y	Toxicology Letters	Embase	Journal Article	air quality	1	16	2	congestion charging scheme and low emission zone and modernisation of buses and taxis	2	policy changes	1	0	1	London	115	London	england	englandLondon	3	3	0
Milkovich, L.; Whitmore, B.; Bouch, P.	2014	Primary care partners with community in making investment for lifelong health return	Background: Health is created and experienced by people in their setting of everyday life, where they work, learn and play. It is dynamic and changes with life circumstances. Objective: An asset-based multidimensional approach shapes how Red Deer Primary Care Network (RDPCN) engages community partners in creating opportunities supportive of active living for Red Deer citizens (population - 90,000…	y	Obesity Reviews	Embase	Journal Article	physical activity and health	1	29	2	various physical activity promoting initiatives	1	community partnerhship	2	0	0	red deer (alberta) (90k population)	172	Red Deer	Canada	CanadaRed Deer	2	1	0
Nagel, F. W.; Kattan, J. A.; Mantha, S.; Nelson, L. S.; Paone, D.	2014	Qualitative evaluation of the New York City emergency department discharge opioid prescribing guidelines	Background: In New York City (NYC), opioid analgesic overdose deaths increased 267% during 2000-2011, parallel to a 30% increase in opioid analgesic prescriptions filled during 2008-2012. To reduce overdose and addiction risk, the NYC Department of Health and Mental Hygiene, with an expert panel of emergency physicians, developed voluntary clinical guidelines for opioid analgesic prescribing upon…	y	Academic Emergency Medicine	Embase	Journal Article	reduce overdose and addiction risk from opioids	2	40	2	prescribing guidelines	1	DOHMH	5	2	0	NYC	147	New York City	usa	usaNew York City	1	1	0
Legome, E.; Cadet, R.; McStay, C.; Wilson, R.	2014	Decrease in the prescription of opioids in a large public hospital system: Effect of prescribing guidelines	Background: Due to mortality and morbidity from prescription opioids,the New York City Department of Health, in concert with local physicians, developed guidelines for prescription of opioids in NYC EDs. The largest adopter, Health and Hospitals Corporations (HHC), reviewed it's changes in prescribing after introduction of the guidelines. Objectives: To review if voluntary guidelines change opioi…	y	Academic Emergency Medicine	Embase	Journal Article	reduce overdose and addiction risk from opioids	2	40	2	prescribing guidelines	1	DOHMH	5	2	0	NYC	147	New York City	usa	usaNew York City	1	1	1
Birns, J.; Jaye, P.; Roots, A.; Reedy, G.; Ross, A.	2014	Pan-London simulation training for hyperacute stroke	Background: City-wide re-organisation of stroke care in London, incorporating 8 hyperacute stroke units (HASUs), has improved thrombolysis rates and survival cost-effectively. Continued staffing of HASUs requires stroke-specialist training to develop competencies for managing neurological emergencies. Simulation training provides an education platform for health care professionals to become immer…	y	Stroke. Conference	Embase	Journal Article	stroke care	2	19	2	reorganisation of city stroke services and subseuqent training	1	training	0	0	0	London	115	London	england	englandLondon	3	3	1
Marcolino, M.; Brant, L. C. C.; De Guimaraes, A. J.; Nascimento, B. R.; Castro, L. R. A.; Martins, P.; Lodi-Junqueira, L.; Ribeiro, A. L.	2014	The implementation of the myocardial infarction system of care in a large city in Brazil	Introduction: Although there was a significant reduction in mortality from cardiovascular diseases in recent decades worldwide, they still remain the leading cause of mortality in Brazil. The implementation of system of care for Acute Myocardial Infarction (AMI) is designed to optimize timeliness of therapy and improve patient care. Objectives: Tto evaluate the implementation of the system of car…	y	Global Heart	Embase	Journal Article	HEALTH SERVICES Acute Heart Attack	2	30	2	Heart Attack System	3	service reform	3	0	0	Belo Horizonte (Brazil) (2.4m population)	16	Belo Horizonte	brazil	brazilBelo Horizonte	14	2	2
Stine, N. W.; Chokshi, D. A.; Gourevitch, M. N.	2013	Improving population health in US cities		y	JAMA - Journal of the American Medical Association	Embase	Journal Article	health	1	0	2	improving health	0	not stated	0	0	0	US Cities	0	no city or multiple cities stated	0	0no city or multiple cities stated	1	1	0
Elbel, B.; Mijanovich, T.; Dixon, L. B.; Abrams, C.; Weitzman, B.; Kersh, R.; Auchincloss, A. H.; Ogedegbe, G.	2013	Calorie labeling, fast food purchasing and restaurant visits	OBJECTIVE: Obesity is a pressing public health problem without proven population-wide solutions. Researchers sought to determine whether a city-mandated policy requiring calorie labeling at fast food restaurants was associated with consumer awareness of labels, calories purchased and fast food restaurant visits. DESIGN AND METHODS: Difference-in-differences design, with data collected from consum…	y	Obesity (Silver Spring, Md.)	Embase	Journal Article	obesity	1	1	2	calorie labeling	1	mandated policy	1	0	0	philidelphia	162	Philadelphia	usa	usaPhiladelphia	1	1	1
Hunt, B. D.; Hiles, S. L.; Chauhan, A.; Ighofose, C.; Bharakhada, N.; Jain, A.; Davies, M. J.; Khunti, K.	2013	Evaluation of the Healthy LifeCheck programme: A vascular risk assessment service for community pharmacies in Leicester city, UK	BackgroundCardiovascular disease (CVD) is the leading cause of death globally. Vascular risk assessment is recognized as playing a key role in reducing premature CVD-related morbidity and mortality. The current study evaluated the effectiveness of a pharmacy-led risk assessment service in Leicester City, UK.MethodsThe vascular risk assessment was offered opportunistically to individuals between 4…	y	Journal of Public Health (United Kingdom)	Embase	Journal Article	CVD	2	26	2	pharmacy led risk assessment	3	pharmacy led risk assessment	3	0	0	Leicester	111	Leicester	england	englandLeicester	3	3	1
Prasad, A.; Groot, A. M.; Monteiro, T.; Murphy, K.; O'Campo, P.; Broide, E. E.; Kano, M.	2013	Linking evidence to action on social determinants of health using Urban HEART in the Americas	OBJECTIVE: To evaluate the experience of select cities in the Americas using the Urban Health Equity Assessment and Response Tool (Urban HEART) launched by the World Health Organization in 2010 and to determine its utility in supporting government efforts to improve health equity using the social determinants of health (SDH) approach. METHODS: The Urban HEART experience was evaluated in four citi…	y	Revista panamericana de salud publica = Pan American journal of public health	Embase	Journal Article	health inequility	1	3	2	WHO Health Equity Assessment Response Tool (HEART)	0	local govn program x 3 and x1 academia inititated (Toronto)	7	0	2	Guarulhos (Brazil), Toronto (Canda), Bogota and Medellin (Colombia)	0	no city or multiple cities stated	0	0no city or multiple cities stated	0	0	0
Gittelsohn, J.; Dennisuk, L. A.; Christiansen, K.; Bhimani, R.; Johnson, A.; Alexander, E.; Lee, M.; Lee, S. H.; Rowan, M.; Coutinho, A. J.	2013	Development and implementation of Baltimore Healthy Eating Zones: a youth-targeted intervention to improve the urban food environment	Poor accessibility to affordable healthy foods is associated with higher rates of obesity and diet-related chronic diseases. We present our process evaluation of a youth-targeted environmental intervention (Baltimore Healthy Eating Zones) that aimed to increase the availability of healthy foods and promote these foods through signage, taste tests and other interactive activities in low-income Bal…	y	Health education research	Embase	Journal Article	food	1	28	2	increase availability of helahty food	1	not stated	0	0	0	Baltimore	11	baltimore	USA	USAbaltimore	1	1	1
Wang, H. E.; Lee, M.; Hart, A.; Summers, A. C.; Anderson Steeves, E.; Gittelsohn, J.	2013	Process evaluation of Healthy Bodies, Healthy Souls: a church-based health intervention program in Baltimore City	Soaring obesity rates in the United States demand comprehensive health intervention strategies that simultaneously address dietary patterns, physical activity, psychosocial factors and the food environment. Healthy Bodies, Healthy Souls (HBHS) is a church-based, community-participatory, cluster-randomized health intervention trial conducted in Baltimore City to reduce diabetes risk among urban Af…	y	Health education research		Journal Article	obesity / diabetes	1	1	2	healthy eating activities	1	Church based participatory interventiosns to improve diet and exercise	2	0	0	Baltimore	11	baltimore	USA	USAbaltimore	1	1	1
Becerra, J. M.; Reis, R. S.; Frank, L. D.; Ramirez-Marrero, F. A.; Welle, B.; Cordero, E. A.; Paz, F. M.; Crespo, C.; Dujon, V.; Jacoby, E.; Dill, J.; Weigand, L.; Padin, C. M.	2013	Transport and health: A look at three Latin American cities	Transport is associated with environmental problems, economic losses, health and social inequalities. A number of European and US cities have implemented initiatives to promote multimodal modes of transport. In Latin America changes are occurring in public transport systems and a number of projects aimed at stimulating non-motorized modes of transport (walking and cycling) have already been imple…	y	Cadernos de Saude Publica	Embase	Journal Article	travel	1	10	2	increasing active travel	2	changes to transport policies	5	0	0	bogota (Colombia), Curitiba (Brazil) and Santiago (Chile)	0	no city or multiple cities stated	0	0no city or multiple cities stated	0	2	0
Tanaka, M.	2013	Medical care networks for dementia patients	In 2008, the Ministry of Health, Labour and Welfare of Japan announced "The Emergency Project for the Improvement of Medical Care and Quality of Life for People Suffering from Dementia" to prepare for the ongoing rapid graying society. In response to the project, local prefectural and ordinance-designated city governments nationwide have initiated the development of medical networks for patients …	y	Japan Medical Association Journal	Embase	Journal Article	improving care for dementia	2	32	2	medical networks	3	city government led	5	3	0	fukuoka city	74	fukuoka	japan	japanfukuoka	35	4	2
Perry, R. E.; Stephenson, C.	2013	Improving Population Health through Collaboration and Innovation	As a health care collaborative among Trenton's hospitals, its only Federally Qualified Health Center, its Division of Health, and more than 40 community organizations serving on the Community Advisory Board, Trenton Health Team has leveraged unprecedented data sharing and direct engagement with community residents to identify the health needs and priorities for its geography. This process has res…	y	Population Health Management	Embase	Journal Article	health	1	0	2	joint health improvement plan	7	collaboration	5	2	0	Trenton	211	Trenton	usa	usaTrenton	1	1	0
Miller, A.; Cunningham, M.; Ali, N.	2013	Bending the cost curve and improving quality of care in america's poorest city	In Camden, New Jersey-as in many urban areas-health care costs are concentrated in a disproportionately small number of patients. These "super-utilizers" typically have multiple chronic conditions combined with social barriers that make it hard to access and coordinate the care they need to manage these conditions and stay healthy. Launched in 2002, the Camden Coalition of Healthcare Providers st…	y	Population Health Management	Embase	Journal Article	high users of healthcare / most vulnerable population	2	40	2	improve quality, capacity and access to health services	3	coallition of providers	2	0	0	Camden (USA)	38	Camden	usa	usaCamden	1	1	0
Isham, G. J.; Zimmerman, D. J.; Kindig, D. A.; Hornseth, G. W.	2013	Healthpartners adopts community business model to deepen focus on nonclinical factors of health outcomes	Clinical care contributes only 20 percent to overall health outcomes, according to a population health model developed at the University of Wisconsin. Factors contributing to the remainder include lifestyle behaviors, the physical environment, and social and economic forces-all generally considered outside the realm of care. In 2010 Minnesota-based HealthPartners decided to target nonclinical com…	y	Health Affairs	Embase	Journal Article	health	1	0	2	targeted non health community to improve population health	7	partnership of health and business	2	0	0	Minnesota	130	Minnesota	usa	usaMinnesota	1	1	0
Payne, G. H.; Wethington, H.; Olsho, L.; Jernigan, J.; Farris, R.; Walker, D. K.	2013	Implementing a farmers' market incentive program: perspectives on the New York City Health Bucks Program	One strategy for lowering the prevalence of obesity is to increase access to and affordability of fruits and vegetables through farmers' markets. However, little has been documented in the literature on the implementation of such efforts. To address this gap, the Division of Nutrition, Physical Activity, and Obesity (DNPAO) sponsored an evaluation of the New York City Health Bucks program, a farm…	y	Preventing chronic disease	Embase	Journal Article	healthy food	1	1	2	farmers markets incentive coupons	2	healthy food coupons	5	1	0	New York City	147	New York City	usa	usaNew York City	1	1	1
Economos, C. D.; Hyatt, R. R.; Must, A.; Goldberg, J. P.; Kuder, J.; Naumova, E. N.; Collins, J. J.; Nelson, M. E.	2013	Shape Up Somerville two-year results: A community-based environmental change intervention sustains weight reduction in children	Objective: The objective of this study was to test the hypothesis that community-based environmental change intervention prevents undesirable weight gain in children. Method: The method used in this study was a two-year, non-randomized, controlled trial (2003-2005) using community-based participatory methodology in three diverse cities in Massachusetts: one intervention and two socio-demographica…	y	Preventive Medicine	Embase	Journal Article	obesity	1	1	2	environmental changes to increase physcial exercise and healthy food	2	community led model	2	0	0	Somerville	192	Somerville	usa	usaSomerville	1	1	2
Bone, L. R.; Edington, K.; Rosenberg, J.; Wenzel, J.; Garza, M. A.; Klein, C.; Schmitt, L.; Ford, J. G.	2013	Building a navigation system to reduce cancer disparities among urban Black older adults	Although cancer outcomes have improved in recent decades, substantial disparities by race, ethnicity, income, and education persist. Increasingly, patient navigation services are demonstrating success in improving cancer detection, treatment, and care and in reducing cancer health disparities. To advance progress in developing patient navigation programs, extensive descriptions of each component …	y	Progress in community health partnerships : research, education, and action	Embase	Journal Article	reducing cancer disparities	2	22	2	patient navigation	3	community - academic participatory approach	2	0	0	Baltimore	11	baltimore	USA	USAbaltimore	1	1	1
Coady, M. H.; Chan, C. A.; Sacks, R.; Mbamalu, I. G.; Kansagra, S. M.	2013	The impact of cigarette excise tax increases on purchasing behaviors among New York city smokers	We examined the relationship between cigarette excise tax increases and tax-avoidant purchasing behaviors among New York City adult smokers. We analyzed data from the city's annual Community Health Survey to assess changes in rates of tax avoidance over time (2003-2010) and smokers' responses to the 2008 state cigarette tax increase. Multivariable logistic regression analysis identified correlate…	y	American journal of public health	Embase	Journal Article	reduce smoking	1	7	2	tax increase on cigarettes	2	taxation	6	0	0	New York City	147	New York City	usa	usaNew York City	1	1	1
Yang, T.; Abdullah, A. S.; Li, L.; Rockett, I. R. H.; Lin, Y.; Ying, J.; Guo, W.; Wu, D.; Li, M.	2013	Public place smoke-free regulations, secondhand smoke exposure and related beliefs, awareness, attitudes, and practices among chinese urban resident	Objective: To evaluate the association between smoke-free regulations in public places and secondhand smoke exposure and related beliefs, awareness, attitudes, and behavior among urban residents in China. Methods: We selected one city (Hangzhou) as the intervention city and another (Jiaxing) as the comparison. A structured self-administered questionnaire was used for data collection, and implemen…	y	International Journal of Environmental Research and Public Health	Embase	Journal Article	reduce smoking	1	7	2	smoke free places	2	regulation	4	0	0	Hangzhou (China)	87	Hangzhou	china	chinaHangzhou	5	4	1
Talaei, M.; Mohammadifard, N.; Khaje, M. R.; Sarrafzadegan, N.; Sajjadi, F.; Alikhasi, H.; Maghroun, M.; Iraji, F.; Ehteshami, S.	2013	Healthy bread initiative: Methods, findings, and theories-isfahan healthy heart program	The scientific evidences show that the content, baking methods, and types of bread can make health impacts. Bread, as a major part of Iranian diet, demonstrates a significant potential to be targeted as health promotion subject. Healthy Food for Healthy Communities (HFHC) was a project of Isfahan Healthy Heart Program (IHHP), consisting of a wide variety of strategies, like Healthy Bread (HB) Ini…	y	Journal of Health, Population and Nutrition	Embase	Journal Article	improved heart health	1	28	2	healthy food (bread)	1	multiple methods (workshops for providers, messages in media)	2	0	0	Isfahan (Iran)	99	Isfahan	iran	iranIsfahan	33	4	1
Myers, J.	2013	Breastfeeding rates increase after a city-wide effort to improve healthcare provider knowledge and attitude		y	Breastfeeding Medicine	Embase	Journal Article	breastfeeding	1	14	2	Increase breastfeeding	0	improve healthcare providers knowledge and attitudes	0	0	0	not stated	0	no city or multiple cities stated	0	0no city or multiple cities stated	0	0	0
Edgerly, E.; Yeh, J.; Hollister, B.; Fox, P.	2013	The san francisco dementia support network:Enhancingqualityof carefor persons with dementia in managed care	Background: The growing rate of seniors in the San Francisco-Bay Area is projected to increase the number of people with dementia by 61% between 2000 and 2030. San Franciscans with dementia are more vulnerable than the general population of seniors in the US because they are more likely to be members of racial/ethnic minority groups, born in another country, speak languages other than English, li…	y	Alzheimer's and Dementia	Embase	Journal Article	support for carers of those with dementia	2	32	2	dementia support networks	3	collaborative porgramme	2	0	0	San Francisco	180	San Francisco	usa	usaSan Francisco	1	1	1
Robertson, V.; Lieto, L.	2013	Development of a trimester-based prenatal breastfeeding education curriculum in New York city	Background: Structured prenatal education has been found to improve initiation and continuity of breastfeeding, but few formal curricula are publically available. Objective(s): The goals were to provide a robust educational tool for progressive use during prenatal care that was consistent with known evidence and protocols, including those of the Baby- Friendly Hospital Initiative. Materials/Metho…	y	Breastfeeding Medicine	Embase	Journal Article	improved breastfeeding rates	1	14	2	breastfeeding education programme	1	published a toolkit	5	0	0	New York City	147	New York City	usa	usaNew York City	1	1	0
Pigur, K.	2013	Working together for a breastfeeding friendly philadelphia	Background: The Breastfeeding Friendly Philadelphia campaign was established in 2010 to address Philadelphia's status of having the lowest breastfeeding rates in the nation. Objective(s): To improve breastfeeding support for women by addressing key barriers that lead to poor breastfeeding rates: trouble initiating breastfeeding; inability to sustain breastfeeding. Materials/Methods: Offer guidanc…	y	Breastfeeding Medicine	Embase	Poster Abstract	improve breastfeeding rates	1	14	2	campaingn and learning collaboratives	1	collaboration	2	0	0	Philadelphia	162	Philadelphia	usa	usaPhiladelphia	1	1	1
Brown, L.; Kritz, S.; Lin, M.; Louie, B.; Zavala, R.; Madray, C.	2013	Evaluation of an electronic information system to enhance practice at a medication-assisted opioid treatment program	Background: START Treatment & Recovery Centers (formerly Addiction Research and Treatment Corporation)is an outpatient medication-assisted opioid treatment program that also provides primary medical care, including HIV/ AIDS care for approximately 3000 predominantly minority adults in New York City. We received National Institute on Drug Abuse R01 funding to evaluate the implementation of an elec…	y	Neuropsychopharmacology	Embase	Journal Article	Patient information availability	2	13	2	electronic information sharing system	4	patient information system	0	0	0	New York City	147	New York City	usa	usaNew York City	1	1	1
Saef, S. H.; Bourne, C. L.; Bush, J. S.; Scott, L. A.; Gaafary, H. C.; Keenan, K.; Walters, J.; Kriza, K.; Walker, B. J.; Carr, C. M.	2013	The impact of a health information exchange on resource use and medicare-allowable charges at eleven emergency departments operated by four major hospital systems in a midsized southeastern city: An observational study using clinician estimates	Study Objectives: Use clinician perceptions to estimate the impact of a health information exchange (HIE) on emergency department (ED) care at four major hospital systems (HS) within a region. Use survey data provided by ED clinicians to estimate reduction in Medicare-allowable (MA) charges resulting from use of an HIE. Methods: The study was conducted during a one-year period beginning in Februa…	y	Annals of Emergency Medicine	Embase	Journal Article	improving quality of care and reducing costs for healthcare of non elective patients	2	23	2	health information exchange	4	HIE	0	0	0	not stated (USA)	0	no city or multiple cities stated	0	0no city or multiple cities stated	1	1	2
Roset-Elias, M. A.; Cardena-Franquet, E.; Puigdueta-Lucas, I.; Obea-Maso, M.	2013	What a city council can do to improve the quality of life in the elderly?	Introduction: The elderly citizens (older than 65 year) living in Barcelona, 338,000 people, represent 20.8% of the total inhabitants (1,600,000). Some of them (26%) live alone and their life expectancy is 85.0 years (women) and 79.3 (men). The Barcelona City Council is member of the World Organisation Global Network of Life Friendly Cities. In 2012 the recommendations of the City Council laid sp…	y	Annals of Nutrition and Metabolism	Embase	Journal Article	health and quality of life of elderly (>65) population	1	0	2	programme of activities	7	City Council municipal plan	5	2	2	Barcelona	13	Barcelona	spain	spainBarcelona	4	3	1
Coelho, D.; Garcia, M.; Salandini, M.; Bogus, C.	2013	Urban agriculture as strategy to promote food and nutrition security	Background and objectives: Urban Agriculture (UA) developed through agroecological approach contributes to generating productive and ecological cities, by respecting social and cultural diversity. It is, therefore, an important strategy to sustainable development and to promote food and nutrition security. This work evaluates the role of UA activities developed in Primary Care Units as promoters …	y	Annals of Nutrition and Metabolism	Embase	Journal Article	food and nutrition security	1	28	2	urban agriculture	2	programme of activities	1	0	0	Embu das Artes (Brazil)	68	Embu das Artes	brazil	brazilEmbu das Artes	14	2	0
Thomson, J. L.; Landry, A. S.; Zoellner, J. M.; Connell, C.; Molaison, E.; Yadrick, K.	2013	Adherence indicators predict changes in health outcomes: HUB city steps	Participant adherence is a major threat to intervention effectiveness. Most researchers have reported effects of a single adherence measure on health outcomes. The objective of this analysis was to evaluate two adherence measures, separately and in combination, for predicting changes in health outcomes using data from a community-based lifestyle intervention, HUB City Steps, conducted in a southe…	y	FASEB Journal. Conference: Experimental Biology	Embase	Journal Article	reduced blood pressure	1	4	2	community based lifestyle intervention	1	education and pedometer recording	0	0	0	not stated (USA)	0	no city or multiple cities stated	0	0no city or multiple cities stated	1	1	0
Motz, D.; Huey, D.; Moore, T.; Freemyer, B.; Austin, T.	2013	Journey of a five-hospital system to primary stroke center certification	Background: In 2008, a city with a population of over one million people had no organized stroke care or Certified Primary Stroke Centers. Patients presenting with stroke symptoms had inconsistent neurology coverage and little or no access to rtPA. The purpose is to describe steps taken for five acute-care hospitals (with one CMS provider number) to become Primary Stroke Certified. Methods: The j…	y	Stroke. Conference	Embase	Journal Article	improving stroke care	2	19	2	implementation of stroke system	3	programme	3	0	0	not stated (>1m)	0	no city or multiple cities stated	0	0no city or multiple cities stated	1	1	0
Nguyen, Q.; Schmidt, N.; Tchetgen, E.; Glymour, M.; Almeida, J.; Osypuk, T. L.	2013	Effects of a housing mobility experiment on neighborhood quality	Purpose: The Moving to Opportunity (MTO) trial is known to have influenced neighborhood poverty and select health outcomes, but the range of neighborhood characteristics, beyond poverty, influenced by MTO is not well documented. Methods: MTO was a randomized controlled trial in 5 US cities. Volunteer families were randomized (1994-1997) to public housing (in-place control group) or offered a vouc…	y	American Journal of Epidemiology	Embase	Journal Article	Housing mobility	1	0	2	offered opportunities to move to different areas/types of housing	2	social housing or voucher for private rental	1	0	0	5 US Cities	0	no city or multiple cities stated	0	0no city or multiple cities stated	1	1	1
Decat, P.; De Meyer, S.; Jaruseviciene, L.; Ibarra, M.; Medina, J.; Auquilla, N.; Hagens, A.	2013	Community embedded reproductive health interventions for adolescents in Latin America: Development of a complex intervention	Objectives: Adolescents in Latin America are at risk for unplanned pregnancies and sexually transmitted infections. To date, many adolescent health programmes have targeted a single determinant of sexual and reproductive health (SRH). However, recent evidence suggests that the complexity of SRH issues demands an equally multi-layered and comprehensive approach. Information is lacking on how to de…	y	European Journal of Contraception and Reproductive Health Care	Embase	Journal Article	improved sexual and reproductive health	1	47	2	programme of interventions	1	various	0	0	0	Cochabamba (Bolivia), Cuenca (Ecuador) and Managua (Nicaragua)	0	no city or multiple cities stated	0	0no city or multiple cities stated	0	2	0
Hart, O.	2013	Mountains, pathways and surfing: Implementing best practice for spinal pain	In 2008 Sheffield started work on a new spinal pathway, with a multistakeholder process designed to improve the equity, flow and ultimately, outcome of patients with spinal pain. Over the last 4 years the pathway has been developed, refined, and subject to two major audits. The work was stimulated by desire by local commissioning bodies to develop a clear, evidence based, equitable pathway across…	y	Rheumatology (United Kingdom)	Embase	Journal Article	improve quality and outcomes for patients with spinal pain	2	40	2	spinal care pathway	3	commissioning	2	2	0	Sheffield	193	Sheffield	england	englandSheffield	3	3	1
Gao, C.; Liu, G. G.; Xu, F.; Wu, H.; Jin, X. J.	2013	Payment reform and changes in health care in china	OBJECTIVES: As the health care safety net continues to grow in both depth and breadth, the provider payment system will play an increasing role in the resource allocation of health care in China. This paper is intended to assess the primary effects of payment reform of capitation experiment and the supplementary open enrollment policy in Changde city, China. METHODS: In October 2007, Changde empl…	y	Value in Health	Embase	Journal Article	efficient use of resources	2	40	2	payment reforms	3	capitation budget	6	0	0	Changde (China)	44	Changde	china	chinaChangde	5	4	1
Portman, M.; Aung, S.; Brigstock-Barron, O.; Hunt, T.; Doyle, T.; Smith, A.; Hirst, J.; Evans, A.	2013	T'HIV'K goes North: Outcomes and experience of UK HIV Testing week in a northern UK city		y	HIV Medicine	Embase	Journal Article	increase HIV diagnosis	2	2	1	not stated	0	not stated	0	0	0	not stated (UK)	0	no city or multiple cities stated	0	0no city or multiple cities stated	15	3	0
Angell, S. Y.; Cobb, L. K.; Curtis, C. J.; Konty, K. J.; Silver, L. D.	2012	Change in trans fatty acid content of fast-food purchases associated with New York city's restaurant regulation: A pre-post study	Background: Dietary trans fat increases risk for coronary heart disease. In 2006, New York City (NYC) passed the first regulation in the United States restricting trans fat use in restaurants. Objective: To assess the effect of the NYC regulation on the trans and saturated fat content of fast-food purchases. Design: Cross-sectional study that included purchase receipts matched to available nutrit…	y	Annals of Internal Medicine	Embase	Journal Article	Diet	1	26	2	reducing trans-fat in food	2	regulation	4	0	0	New York City	147	New York City	usa	usaNew York City	1	1	1
Pugh, T. A. M.; MacKenzie, A. R.; Whyatt, J. D.; Hewitt, C. N.	2012	Effectiveness of green infrastructure for improvement of air quality in urban street canyons	Street-level concentrations of nitrogen dioxide (NO<inf>2</inf>) and particulate matter (PM) exceed public health standards in many cities, causing increased mortality and morbidity. Concentrations can be reduced by controlling emissions, increasing dispersion, or increasing deposition rates, but little attention has been paid to the latter as a pollution control method. Both NO<inf>2</inf> and P…	y	Environmental Science and Technology	Embase	Journal Article	air quality	1	16	2	planting vegetation in street canyons	2	not stated	1	0	0	not stated	0	no city or multiple cities stated	0	0no city or multiple cities stated	0	0	1
Chin, J. J.; Abesamis-Mendoza, N.	2012	Project CHARGE: building an urban health policy advocacy community	The Coalition for Health Access to Reach Greater Equity (Project CHARGE) is a health policy advocacy coalition devoted to improving healthcare access for Asian Americans in New York City. This paper discusses Project CHARGE's strategies for building a successful coalition. Findings are based on evaluation data from field observations and surveys of Coalition representatives. (1) Health policy coa…	y	Progress in community health partnerships : research, education, and action	Embase	Journal Article	improving healthcare access	2	40	2	advocacy to improve access to healthcare for asian americans	3	coalition	2	0	0	NYC	147	New York City	usa	usaNew York City	1	1	0
Dresser, M. G.; Short, L.; Wedemeyer, L.; Bredow, V. L.; Sacks, R.; Larson, K.; Levy, J.; Silver, L. D.	2012	Public health detailing of primary care providers: New York City's experience, 2003-2010	Background: Given evidence of widespread underuse of recommended clinical preventive services and chronic disease management, New York City developed the Public Health Detailing Program, a primary care provider outreach initiative to increase uptake of best practices on public health priorities. Purpose: The goal of the study was to evaluate the effectiveness of the Public Health Detailing Progra…	y	American Journal of Preventive Medicine	Embase	Journal Article	under use of preventative and chronic disease management best practice	2	38	2	training and support on best practice for primary care providers	1	health department	5	0	0	NYC	147	New York City	usa	usaNew York City	1	1	1
Page, R. L.; Slejko, J. F.; Libby, A. M.	2012	A citywide smoking ban reduced maternal smoking and risk for preterm births: A colorado natural experiment	Background: Few reports exist on the association of a public smoking ban with fetal outcomes and maternal smoking in the United States. We sought to evaluate the effect of a citywide smoking ban in comparison to a like municipality with no such ban in Colorado on maternal smoking and subsequent fetal birth outcomes. Methods: A citywide smoking ban in Colorado provided a natural experiment. The ex…	y	Journal of Women's Health	Embase	Journal Article	reducing smoking	1	7	2	smoking ban	2	legislation	4	0	0	Pueblo (Colorado, USA)	164	Pueblo	usa	usaPueblo	1	1	2
Fransen, G. A. J.; Koster, M.; Molleman, G. R. M.	2012	Towards an integrated community approach of overweight prevention: The experiences of practitioners and policymakers	Background. Fighting overweight effectively asks for a community-based coherent integrated approach. The first step in improving the local prevention of overweight is to retrieve practice-based information on the interventions used and the experiences of practitioners.Objectives. A variety of practitioners and policymakers in three different cities in The Netherlands were interviewed to investiga…	y	Family Practice	Embase	Journal Article	obesity prevention	1	1	2	numeruos interventions	0	various initiatives	0	0	0	Nijmegen, Wijchen, Maasfriel (3 cities in Netherlands)	0	no city or multiple cities stated	0	0no city or multiple cities stated	30	3	0
Matsudo, V.	2012	The role of partnerships in promoting physical activity: The experience of Agita Sao Paulo	Strategic partnership is a logical approach to face some of the public health problems. However, its application is somewhat more complex. In this paper our experience with three networks (Agita Sao Paulo, Physical Activity Network of Americas, and Agita Mundo Network) was described. In the case of Agita Sao Paulo even the name was a consequence of a partnership with a marketing company, and is a…	y	Health and Place	Embase	Journal Article	Increasing physical activity	1	29	2	various initiatives	0	partnership approach	2	0	0	Sao Paulo	182	Sao Paulo	brazil	brazilSao Paulo	14	2	0
Lee, K. K.	2012	Developing and implementing the Active Design Guidelines in New York City	Physical inactivity is a leading cause of death in the United States and globally and is also associated with several additional leading causes of death, including obesity, high blood pressure and high blood glucose. The built environment plays a critical role in promoting or discouraging physical activity among adults and children. To create a healthier and more physically active city, a working…	y	Health and Place	Embase	Journal Article	increasing physcial activity	1	29	2	guide to built enviroment to promote activity	2	collaboriation to produce best practice guide	5	0	0	NYC	147	New York City	usa	usaNew York City	1	1	0
Duncan, B. R.	2012	New healthcare model: Citywide care management	Objective: Patient-centered healthcare and its components of human interaction in an era of accountable healthcare and healthcare reform enables proactive preventive healthcare, saves millions in public funds, and decreases unnecessary emergency room (ER) visits; it comports with 2010 Accountable Care Act (ACA) mandates to establish patient-centered medical homes (PCMH) and accountable care organ…	y	Otolaryngology - Head and Neck Surgery (United States)	Embase	Journal Article	quality and cost of care for 'high users' of healthcare is poor and expensive	2	39	2	improved and proactive healthcare for high users/most needy	3	collaboration and legislation	2	4	0	Camden (USA)	38	Camden	usa	usaCamden	1	1	2
Campbell, A.; Ednie, H.; Mutrie, N.; McLeod, J.	2012	Exercise based cancer rehabilitation-from pilot to practice	Background: Exercise based rehabilitation programmes have been established in many countries for chronic conditions such as cardiovascular disease, diabetes and chronic obstructive pulmonary disease. Cancer is now considered as a long term condition with over 2 million cancer survivors living in the UK. There are manyevidence based physical and psychological benefits to staying active after a can…	y	Journal of Science and Medicine in Sport	Embase	Journal Article	exercise based rehabilation from cancer (breast)	2	22	2	community based exercise	3	additional services	3	0	0	2 cities in Scotland (not stated)	0	no city or multiple cities stated	0	0no city or multiple cities stated	50	3	0
Kattan, J.; Richichi, A.; Tabaei, B.; Rosen, R.; Silver, L.; Chamany, S.	2012	New York City A1c registry patient outreach: The patient perspective	Since 2006, New York City (NYC) laboratories have been mandated to report A1C test results to the NYC Department of Health and Mental Hygiene (DOHMH). A primary activity of this A1C Registry is dissemination of provider and patient tools to improve diabetes control. One tool is a letter mailed by DOHMH (on health care facility letterhead) to adults with A1C test results >9%, informing patients of…	y	Diabetes	Embase	Journal Article	Improved diabetes control	1	9	2	registry and dissemination of information to improve diabetes control	1	DoHMH	5	0	0	NYC	147	New York City	usa	usaNew York City	1	1	1
Fleischman, W.; Angiollilo, J.; Kuperman, G.; Onyile, A.; Shapiro, J. S.	2012	Improving identification of frequent emergency department users using a regional health information exchange	Background: Frequent ED users consume a disproportionate amount of health care resources. Interventions are being designed to identify such patients and direct them to more appropriate treatment settings. Because some frequent users visit more than one ED, a health information exchange (HIE) may improve the ability to identify frequent ED users across sites of care. Objectives: To demonstrate the…	y	Academic Emergency Medicine	Embase	Journal Article	frequent users of multiple Emergency Departments	2	23	2	Information exchange to share information across providers to improve proactive care	4	City department (NYCDHMH)	5	0	0	NYC	147	New York City	usa	usaNew York City	1	1	1
Rea, R.; Lindsay, J.; Gregory, S.; Prescott, D.; Gray, T.; Warren, A.; Hannah, J.; Langeland, L.; Dhindsa, P.; Tan, G.	2012	First diabetes: A successful integrated healthcare partnership for diabetes patients in Derby	Background: Integrated working across primary and secondary care is recognised as the solution to improving outcomes for patients with diabetes and reducing expenditure on patients with long-term conditions. Methods: First Diabetes, a joint venture partnership between First Provider Group (GP consortia) and Derby Hospitals NHS Foundation Trust, was commissioned in June 2009 to provide NHS service…	y	Diabetic Medicine	Embase	Journal Article	Improvign diabetes control, outcomes and costs	2	9	2	Integrated care. Partnership joint venture between primary care and hospital to manage care more effectivly	3	Integrated care	2	2	0	Derby (UK)	61	Derby	england	englandDerby	3	3	2
Heller, D.; Paone, D.	2011	Access to sterile syringes for injecting drug users in New York City: politics and perception (1984-2010)	In the United States, political and social environments have shaped public health response to injecting drug use, and New York City represents a salient example. The history of "harm reduction" in New York City is characterized within changing historical periods and in relation to the actions of stakeholders. The expansion is traced over four periods: (i) 1984-1989: emergence, activism, and scien…	y	Substance use & misuse	Embase	Journal Article	reduced harm of sharing needles by drug users	1	2	1	series of inteventins, over 16 years, including legislation, to improve ease of access to syringes	0	legislation and programme	4	0	0	NYC	147	New York City	usa	usaNew York City	1	1	2
Horton, S.	2011	Improving quality in care homes using an electronic tool	Measuring the quality of healthcare in care homes and domiciliary care settings is vital for effective commissioning and the safety of residents. However, the process is often both costly and time consuming. NHS Nottingham City developed an electronic tool to streamline the process and improve the feedback provided to homes.	y	Nursing times	Embase	Journal Article	improving the quality of care in care homes	2	40	2	electronic tool to streamline the process of measying quality of care in care homes	4	electronic tool	0	0	0	Nottingham	148	Nottingham	england	englandNottingham	3	3	0
Kegler, M. C.; Swan, D. W.	2011	An initial attempt at operationalizing and testing the community coalition action theory	The Community Coalition Action Theory (CCAT) blends practice wisdom with empirical data to explain how community coalitions achieve community change and community capacity outcomes. The current study uses data from an evaluation of 20 California Healthy Cities and Communities coalitions to test relationships between coalition factors and outcomes as predicted by CCAT in two stages of coalition de…	y	Health Education and Behavior	Embase	Journal Article	improved health of cities	1	0	2	community coalitions to improve healthy cities	0	community coalition action theory	2	0	0	20 Californian Cities	0	no city or multiple cities stated	0	0no city or multiple cities stated	1	1	0
Ingleton, C.; Chatwin, J.; Seymour, J.; Payne, S.	2011	The role of health care assistants in supporting district nurses and family carers to deliver palliative care at home: Findings from an evaluation project	Aims and objectives. To examine the role of trained health and personal care assistants in supporting district nurses and family carers in providing palliative and end of life care in the community. Background. In the UK, there is a policy directive to improve end of life care and to enable greater numbers of people to die at home. This places considerable demands on community nursing services an…	y	Journal of Clinical Nursing	Embase	Journal Article	improved pallliative care at home	2	45	2	health and care assistants to support district nurses and family carers	3	Marie Curie programme	3	0	0	UK city (not stated which)	0	no city or multiple cities stated	0	0no city or multiple cities stated	15	3	0
Dulin, M. F.; Tapp, H.; Smith, H. A.; Urquieta de Hernandez, B.; Furuseth, O. J.	2011	A community based participatory approach to improving health in a Hispanic population	BACKGROUND: The Charlotte-Mecklenburg region has one of the fastest growing Hispanic communities in the country. This population has experienced disparities in health outcomes and diminished ability to access healthcare services. This city is home to an established practice-based research network (PBRN) that includes community representatives, health services researchers, and primary care provide…	y	Implementation science : IS	Embase	Journal Article	improved health	1	3	2	community based approach to identify and implement intervention	0	community based participatory approach	2	0	0	Charlotte-Mecklenburg	46	Charlotte	usa	usaCharlotte	1	1	0
Kelishadi, R.; Sarrafzadegan, N.; Sadri, G. H.; Pashmi, R.; Mohammadifard, N.; Tavasoli, A. A.; Amani, A.; Rabiei, K.; Khosravi, A.; Bahonar, A.	2011	Short-term results of a community-based program on promoting healthy lifestyle for prevention and control of chronic diseases in a developing country setting: Isfahan Healthy Heart Program	The objective of the study is to investigate the effect of a comprehensive community trial on behavioral modification after 2 years of intervention. The interventions of this 6-year, comprehensive community-based study target the whole population, of nearly 2 180 000, living in 2 cities in Iran and are compared with another Iranian city considered as reference. Educational, environmental, and leg…	y	Asia-Pacific journal of public health / Asia-Pacific Academic Consortium for Public Health	Embase	Journal Article	prevention and control of chronic diseases	1	50	2	6 year community based programme to promote healthy lifestyle	7	community based programme, including education, environmental and legislative changes	4	0	0	Isfahan (Iran) & another city in Iran	99	Isfahan	iran	iranIsfahan	33	4	2
Freudenberg, N.; McDonough, J.; Tsui, E.	2011	Can a food justice movement improve nutrition and health? A case study of the emerging food movement in New York City	In response to increasing obesity, diabetes, and food-related contributions to climate change, many individuals and organizations are mobilizing to advocate for healthier and more just local and national food policies and systems. In this report, we describe and analyze the food movement in New York City, examine tensions within it, and consider its potential role in improving health and nutritio…	y	Journal of urban health : bulletin of the New York Academy of Medicine	Embase	Journal Article	food	1	28	2	food improvement social movement	1	social movement	2	0	0	NYC	147	New York City	usa	usaNew York City	1	1	0
Golub, M.; Charlop, M.; Groisman-Perelstein, A. E.; Ruddock, C.; Calman, N.	2011	Got low-fat milk? How a community-based coalition changed school milk policy in New York City	In 2006, New York City, the largest school district in the country, eliminated whole milk and reduced the availability of sweetened milk in 1,579 schools. Despite pressure from the American Dairy Council, skepticism from school food administrators and elected officials, and the difficulties inherent in changing a system that serves 120,000,000 containers of milk per year, a community-led coalitio…	y	Family and Community Health	Embase	Journal Article	food (milk)	1	28	2	changed schoool milk policy	7	community based coalition to make change at system, policy and environment level	2	1	0	NYC	147	New York City	usa	usaNew York City	1	1	1
Brisky, L.; Brisky, T.	2011	Improvement of health care for the poor in Split (Southern Croatia) during the first half of the 19th century	The aim of this study was to investigate the health care available for the poor citizens of Split during the first half of the 19th century. Soon after being constructed in 1797, the Civic Hospital in Split founded by the Ergovac brothers for the needs of the poor was transformed into a military hospital. Consequently, caring for this social stratum was taken over by two inadequate shelters and l…	y	Collegium Antropologicum	Embase	Journal Article	improved health care for the poor	2	40	2	inproved health care provision	3	hospital provision	3	0	0	Split (Croatia)	194	Split	croatia	croatiaSplit	22	3	0
Llargues, E.; Franco, R.; Recasens, A.; Nadal, A.; Vila, M.; Perez, M. J.; Manresa, J. M.; Recasens, I.; Salvador, G.; Serra, J.; Roure, E.; Castells, C.	2011	Assessment of a school-based intervention in eating habits and physical activity in school children: The AVall study	Background: Obesity has become a global public health problem, which also affects children. It has been proposed that the educational interventions during childhood could be a key strategy in the prevention of obesity. Objective: To evaluate the efficacy of an intervention on food habits and physical activity in school children. Methods: A 2-year cluster-randomised prospective study with two para…	y	Journal of Epidemiology and Community Health	Embase	Journal Article	obesity	1	1	2	school based intervention in eating habits and physcial activity	1	2 year cluster randomised prospective study	7	0	0	Granollers	83	Granollers	spain	spainGranollers	4	3	2
Braunstein, S.; Lavizzo-Mourey, R.	2011	How the health and community development sectors are combining forces to improve health and well-being	The root causes of poor health experienced by many who live in low-income neighborhoods-such as the lack of access to health care, limited food choices, and exposure to environmental hazards-are well documented, but often go beyond the scope of the health care delivery system. But that is beginning to change. The health sector has begun to collaborate with the community development sector, which …	y	Health Affairs	Embase	Journal Article	lack of access to health care, limited food choices, environmental hazards	1	0	2	healthy community forums in US cities. A partnership of health sector and community developers	0	Robert Wood Johnson, the federal resrerve and others sponsored programme	8	0	0	Seattle	195	Seattle	usa	usaSeattle	1	1	0
Richards, C. A.; Kerker, B. D.; Thorpe, L.; Olson, C.; Krauskopf, M. S.; Silver, L. S.; Weber, T. K.; Winawer, S. J.	2011	Increased screening colonoscopy rates and reduced racial disparities in the New York citywide campaign: An urban model	Objectives: In 2003, in response to low colonoscopy screening rates and significant sociodemographic disparities in colonoscopy screening in New York City (NYC), the NYC Department of Health and Mental Hygiene, together with the Citywide Colon Cancer Control Coalition, launched a multifaceted campaign to increase screening. We evaluated colonoscopy trends among adult New Yorkers aged 50 years and…	y	American Journal of Gastroenterology	Embase	Journal Article	low colonoscopy screening rates	2	22	2	multifaceted campagain to increase colonoscopy screening	0	city governament (DoHMH) and city-wide coalition	5	2	0	NYC	147	New York City	usa	usaNew York City	1	1	1
de Salazar, L.	2011	Linking public health surveillance systems to program effectiveness evaluation	The formal theory, methodological approach, and results of the effectiveness evaluation of a public health intervention is presented using information from public health surveillance systems and utilizing examples from interventions seeking to prevent and control chronic non-transmittable diseases (CNTD). Objective: The effectiveness of the <<Cali in Motion>> program was evaluated; the objective …	y	Colombia Medica	Embase	Journal Article	reduce prevalence of cardiovascular discsease	1	26	2	public health intervention "Cali in Motion"	0	not stated	0	0	0	Cali (Colombia)	34	Cali	Colombia	ColombiaCali	6	2	3
Elbel, B.	2011	Consumer estimation of recommended and actual calories at fast food restaurants	Recently, localities across the United States have passed laws requiring the mandatory labeling of calories in all chain restaurants, including fast food restaurants. This policy is set to be implemented at the federal level. Early studies have found these policies to be at best minimally effective in altering food choice at a population level. This paper uses receipt and survey data collected fr…	y	Obesity	Embase	Journal Article	diet	1	1	2	mandatory food labeling	1	law	4	0	0	NYC	147	New York City	usa	usaNew York City	1	1	1
Pumtong, S.; Boardman, H. F.; Anderson, C. W.	2011	A multi-method evaluation of the Pharmacy First Minor Ailments scheme	Objectives To evaluate whether the Pharmacy First Minor Ailments scheme achieved its objectives in terms of improving access to medicines and reducing doctor workload for minor ailments by enhancing the role of community pharmacists in the management of minor ailments. Setting Nottingham, the United Kingdom. Methods A mixed-methods study was conducted, including semi-structured interviews with ke…	y	International Journal of Clinical Pharmacy	Embase	Journal Article	reducing demand on GP and better utlisisign community pharmacy	2	38	2	utilised community pharmacy/ist to treat minor ailments typically seen by GP	3	commissioned service	6	0	0	Nottingham	148	Nottingham	england	englandNottingham	3	3	1
Rowan, M. T.; Palmer, A.; Gittelsohn, J.	2011	Improving the food environment in baltimore city through policy change	The food environment, including availability and price, can greatly influence chronic disease risk. Policy interventions have the potential to institutionalize and sustain improvements in the food environment. This study was initiated in response to a request from Baltimore City (BC) lawmakers to develop feasible criteria for improving small food stores. Our mixed methods design included a litera…	y	FASEB Journal. Conference: Experimental Biology	Embase	Journal Article	access to healthy food	1	28	2	Improve the food environmnet	0	policy	1	0	0	Baltimore	11	baltimore	USA	USAbaltimore	1	1	0
Swildens, W.; Blom, A.; Bolten, M.; Van Weeghel, J.	2011	The impact and results of community support systems for patients with severe mental illness	Background/Objectives: In the city of Utrecht, the Netherlands, with approximately 3,000 patients with severe mental illness, mental health care and general welfare organizations have been working together since the year 2000 in establishing a comprehensive community support system. The objective is to meet the needs for care and support of patients with severe mental illness so that they can liv…	y	Psychiatrische Praxis. Conference: 9th International Conference of the European Network for Mental Health Service Evaluation, ENMESH	Embase	Journal Article	increase / improve community suport for patients with severe mental illness so they can live more independently in the community	2	25	2	community support system for patients with severe mental illness	3	community support system	3	0	0	Utrecht	224	Utrecht	netherlands	netherlandsUtrecht	30	3	0
Bourne, S. C.; Wilkinson, T.; Kruk, H.; Austin, K.; Watson, J.; James, N.	2011	Southampton city: Finding the missing millions and reducing admissions through medical intelligence	Background: Southampton City PCTwas highlighted in a BLF report as the only hotspot on the South Coast with a population at high risk of hospital admissions with an acute exacerbation of COPD (AECOPD). The reasons stated were a low number of registered COPD patients (1.5%), high smoking prevalence (32%) and deprivation. Predicted levels of COPD from local healthcare modelling were 6%. The trust w…	y	Thorax	Embase	Journal Article	low rates of COPD diagnosis	2	31	2	developed a primary care support team to educate primary care in COPD in the diagnosis of COPD	1	not stated	0	0	0	Southampton	191	Southampton	england	englandSouthampton	3	3	2
Spornitz, Y.; Milkovich, L.	2011	Promoting health through an integrated patient care and community-based model	Chronic diseases are costly to the health care system and to individuals affected. The Red Deer Primary Care Network (RDPCN) implemented strategies to manage and prevent these, as well as promoting health in a broader context. Adapting the Expanded Chronic Care Model (Barr et al., 2003), we focused our patient - centered programs on self-management, evidence-based guidelines, multidisciplinary te…	y	Canadian Journal of Cardiology	Embase	Journal Article	Chronic disease reduction	2	46	2	implemented strategies to prevent and manage chronic disease	7	community partnership	2	0	0	Red Deer	172	Red Deer	Canada	CanadaRed Deer	2	1	2
Thomson, N.; Virdi, G.; Cohen, D. L.	2011	Hub and spoke care for stroke: Is it feasible to transport people in a timely way in a big city?	Introduction: Stroke services in London have been reorganised to improve quality of care. Patients with suspected stroke are taken to 8 of 32 acute hospitals with designatedHyperAcute StrokeUnits (HASUs). The aim was that all patients should be within 30 min travel time from a HASU. There were concerns that this target would be unachievable, particularly during peak hours or bad weather. London t…	y	International Journal of Stroke	Embase	Journal Article	poor stroke care	2	19	2	Hub and spoke model for stroke care	3	commissioned	6	0	0	London	115	London	england	englandLondon	3	3	1
Bouch, P.; Milkovich, L.; Lamy, J.; Saringo, J.	2011	Health Basics: Investing in a three-wave community-based approach to promote health and reduce obesity	Health assets are resources that enhance the ability of individuals, groups, or communities to maintain and sustain health and well-being and to reduce health inequities (Ziglio et al, 2000). Health Basics is an innovative program of the Primary Care Network (PCN) in Red Deer, Alberta, that re-frames health system-thinking from that of curing disease to investing in health assets as a means of pr…	y	Canadian Journal of Diabetes	Embase	Journal Article	improve health	2	1	2	programme to reframe thinking health system thinking from treatment to prevention/promoting health	7	programme	2	0	0	Red Deer (Alberta)	172	Red Deer	Canada	CanadaRed Deer	2	1	0
Gemzoe, L.	2011	Public spaces - Public life. Planning for people	Background: Sectors, which used to be divided in planning like health, traffic and the environment, are now overlapping in the questions about how to make planning of the urban environment for people? Gehl Architects has worked with the focus on putting people first in planning in countries around the world. Methods: Behind our planning is research carried out over many years with the focus to de…	y	Internal Medicine Journal	Embase	Journal Article	promoting health	1	10	2	use of planning to improve the health in cities	2	not stated	0	0	0	Cities from Australia, USA and Europe	0	no city or multiple cities stated	0	0no city or multiple cities stated	0	0	0
Houston, A. M.; Tanner, A.; Paluzzi, P.	2011	Utilizing a public-private partnership to develop a strategic plan to reduce teen birth, STI, and HIV rates amongurban youth	Purpose: After significant decline since the early 1990's, rates of teen births in Baltimore increased in 2005 and 2006. Despite a slight rate decrease (from 66.4 to 63.7/1,000 females age 15-19) from 2007 to 2008, the City's teen birth rate remained almost double the Maryland rate of 32.7/1,000. The purpose of this initiative was to develop a strategic, sustainable plan to reduce teen birth, STI…	y	Journal of Adolescent Health	Embase	Journal Article	improve sexual health and teenage pregnancy	1	47	2	developed a programme of iniatives and a partnership	1	Health department and partnership	5	2	1	Baltimore	11	baltimore	USA	USAbaltimore	1	1	0
Malbon, K.; Clifton, A.; Nucci-Sack, A.; Diaz, A.	2011	Text in the City': Implementation of a clinic based text messaging program to educate and inform	Purpose: Adolescence is a complex time, with many issues to address. Oneofthe biggest challenges in a healthcare setting is providing adequate and effective sexual health education. The initiation and use of hormonal birth control is a particularly cumbersome subject for youth to understand. Studies show that teen pregnancies are often the result of failedor improper birth control use. This sugge…	y	Journal of Adolescent Health	Embase	Journal Article	failure to use or improper use of birth control	2	47	2	text message service to support sex education	4	not stated	0	0	0	not stated	0	no city or multiple cities stated	0	0no city or multiple cities stated	0	0	1
Harter, M.; Kentgens, M.; Brandes, A.; Bock, T.; Dirmaier, J.; Erzberger, M.; Furstenberg, W.; Hillebrandt, B.; Karow, A.; Von Dem Knesebeck, O.; Konig, H. H.; Lowe, B.; Meyer, H. J.; Romer, G.; Rouhiainen, T.; Scherer, M.; Thomasius, R.; Watzke, B.; Wegscheider, K.; Lambert, M.	2012	Rationale and content of psychenet: The hamburg network for mental health	With the public-funded research and development project psychenet: the Hamburg Network for Mental Health (2011-2014), the Federal Ministry of Education and Research contributes to strengthening healthcare regions in Germany by establishing new trans-sectoral cooperations and implement and evaluate selected innovations. More than 60 partners from research, health care, health industry and governme…	y	European Archives of Psychiatry and Clinical Neuroscience		Journal Article	imrpoving mental health services	2	25	2	trans-sector collaboration to implemnte integrated healthcare networks	3	collaboration	8	2	0	Hamburg	84	Hamburg	germany	germanyHamburg	28	3	0
Head, P.; Jackson, B. E.; Bae, S.; Cherry, D.	2012	Hospital discharge rates before and after implementation of a city-wide smoking ban in a Texas city, 2004-2008	The objective of this study was to examine hospital discharge data on 5 tobacco-related diagnoses before and after implementation of a smoking ban in a small Texas city. We compared hospital discharge rates for 2 years before and 2 years after implementation of the ban in the intervention city with discharge rates during the same time in a similar city with no ban. The discharge rates for blacks …	y	Preventing chronic disease	Embase	Journal Article	smoking	1	7	2	smoking ban	2	law	4	0	0	small Texas City'	0	no city or multiple cities stated	0	0no city or multiple cities stated	1	1	1
Caluza, A. C.; Barbosa, A. H.; Goncalves, I.; Oliveira, C. A.; Matos, L. N.; Zeefried, C.; Moreno, A. C.; Tarkieltaub, E.; Alves, C. M.; Carvalho, A. C.	2012	ST-Elevation myocardial infarction network: systematization in 205 cases reduced clinical events in the public health care system	The major cause of death in the city of Sao Paulo (SP) is cardiac events. At its periphery, in-hospital mortality in acute myocardial infarction is estimated to range between 15% and 20% due to difficulties inherent in large metropoles. To describe in-hospital mortality in ST-segment elevation acute myocardial infarction (STEMI) of patients admitted via ambulance or peripheral hospitals, which ar…	y	Arquivos brasileiros de cardiologia	Embase	Journal Article	Heart Attacks	2	30	2	network of cardiac services	3	service reform	3	0	0	Sao Paulo	182	Sao Paulo	brazil	brazilSao Paulo	14	2	2
Denktas, S.; Bonsel, G. J.; Van der Weg, E. J.; Voorham, A. J.; Torij, H. W.; De Graaf, J. P.; Wildschut, H. I.; Peters, I. A.; Birnie, E.; Steegers, E. A.	2012	An urban perinatal health programme of strategies to improve perinatal health	Promotion of a healthy pregnancy is a top priority of the health care policy in many European countries. Perinatal mortality is an important indicator of the success of this policy. Recently, it was shown that the Netherlands has relatively high perinatal death rates when compared to other European countries. This is in particular true for large cities where perinatal mortality rates are 20-50% h…	y	Maternal and child health journal	Embase	Journal Article	preinatal health	2	0	2	10 year programme to improve perinatal health	3	health department and collaboration	5	2	0	Rotterdam	173	Rotterdam	netherlands	netherlandsRotterdam	30	3	0
Tsui, E.; Bylander, K.; Cho, M.; Maybank, A.; Freudenberg, N.	2012	Engaging youth in food activism in New York City: lessons learned from a youth organization, health department, and university partnership	Research indicates that insufficient emphasis on community collaboration and partnership can thwart innovative community-driven work on the social determinants of health by local health departments. Appreciating the importance of enhancing community participation, the New York City Department of Health and Mental Hygiene (DOHMH) helped lead the development of the Health Equity Project (HEP), an i…	y	Journal of urban health : bulletin of the New York Academy of Medicine	Embase	Journal Article	food related health disparities	1	28	2	Increase capacity of urban youth to take action on food related health disparities. Through a series of sessions in different settings	1	DOHMH and partnership	5	2	0	NYC	147	New York City	usa	usaNew York City	1	1	0
Coady, M. H.; Jasek, J.; Davis, K.; Kerker, B.; Kilgore, E. A.; Perl, S. B.	2012	Changes in smoking prevalence and number of cigarettes smoked per day following the implementation of a comprehensive tobacco control plan in New York City	The New York City (NYC) Health Department has implemented a comprehensive tobacco control plan since 2002, and there was a 27% decline in adult smoking prevalence in NYC from 2002 to 2008. There are conflicting reports in the literature on whether residual smoker populations have a larger or smaller share of "hardcore" smokers. Changes in daily consumption and daily and nondaily smoking prevalenc…	y	Journal of urban health : bulletin of the New York Academy of Medicine	Embase	Journal Article	smoking	1	7	2	comprehensive tobacco control plan	7	DoHMH	5	0	0	NYC	147	New York City	usa	usaNew York City	1	1	2
Thomas, S.; Paschall, M. J.; Grube, J. W.; Cannon, C.; Treffers, R.	2012	Underage alcohol policies across 50 California cities: an assessment of best practices	We pursue two primary goals in this article: (1) to test a methodology and develop a dataset on U.S. local-level alcohol policy ordinances, and (2) to evaluate the presence, comprehensiveness, and stringency of eight local alcohol policies in 50 diverse California cities in relationship to recommended best practices in both public health literature and governmental recommendations to reduce under…	y	Substance abuse treatment, prevention, and policy	Embase	Journal Article	underage alcohol prevention	1	13	2	various themed initiatives to reduce undersage alcohol consumption	2	policy	1	0	0	50 Californian Cities	0	no city or multiple cities stated	0	0no city or multiple cities stated	1	1	0
Irwin, C.; Irwin, R.; Richey, P.; Miller, M.; Boddie, J.; Dickerson, T.	2012	Get fit with the Grizzlies: A community-school-home initiative to fight childhood obesity led by a professional sports organization	Background: Professional sports organizations in the United States have notable celebrity status, and several teams have used this "star power" to collaborate with local schools toward the goal of affecting childhood obesity (e.g., NFL Play 60). Program effectiveness is unknown owing to the absence of comprehensive evaluations for any of these initiatives. In 2006, the Memphis Grizzlies, the city…	y	Studies in Health Technology and Informatics	Embase	Journal Article	childhood obesity	1	1	2	School based nutirtion and physical activity programme supported by Memphis professional basketball team	1	community/school initiatie using a proefssional teams celebrity status	2	0	0	Memphis	128	Memphis	usa	usaMemphis	1	1	1
Perlman, S. E.; Nonas, C.; Lindstrom, L. L.; Choe-Castillo, J.; McKie, H.; Alberti, P. M.	2012	A Menu for Health: Changes to New York City School Food, 2001 to 2011	Background: The high prevalence of obesity puts children at risk for chronic diseases, increases health care costs, and threatens to reduce life expectancy. As part of the response to this epidemic, the New York City (NYC) Department of Education (DOE)-the nation's largest school district-has worked to improve the appeal and nutritional quality of school food. This article highlights some of the …	y	Journal of School Health	Embase	Journal Article	childhood obesity	1	28	2	structural and policy changes to improve the school food environment over the last 10 years	2	NYC Dept of Ed with community partnerships and inter-agency collaboration	5	0	0	NYC	147	New York City	usa	usaNew York City	1	1	1
Chomitz, V. R.; McDonald, J. C.; Aske, D. B.; Arsenault, L. N.; Rioles, N. A.; Brukilacchio, L. B.; Hacker, K. A.; Cabral, H. J.	2012	Evaluation results from an active living intervention in Somerville, Massachusetts	Background: Community policies and programs can encourage active living and promote physical activity among residents. Somerville MA implemented an Active Living by Design project in 2003-2008 that promoted partnerships and advocacy to encourage physical activity. Purpose: To evaluate the Active Living by Design project implemented in Somerville. Methods: A retrospective design assessed relative …	y	American Journal of Preventive Medicine	Embase	Journal Article	increasing active living and physical activity	1	29	2	partnerships and advocacy to encourage physical activity	1	not stated	0	0	0	Somerville (Massachusetts)	192	Somerville	usa	usaSomerville	1	1	1
Kim, K. Y.; Jeon, S. Y.; Jeon, M. J.; Lee, K. H.; Lee, S. G.; Kim, D.; Kang, E.; Bae, S. G.; Kim, J.	2012	Health impact assessment of free immunization program in Jinju City, Korea	Objectives: This study was conducted to assess the potential health impacts and improve the quality of the free immunization program in Jinju City by maximizing the predicted positive health gains and minimizing the negative health risks. Methods: A steering committee was established in September 2010 to carry out the health impact assessment (HIA) and began the screening and scoping stages. In t…	y	Journal of Preventive Medicine and Public Health	Embase	Journal Article	increasing immunizations	2	42	2	free immunization program	3	service reform	3	0	0	Jinju City (Korea)	100	Jinju	korea	koreaJinju	36	4	1
Ulmer, V. M.; Rathert, A. R.; Rose, D.	2012	Understanding policy enactment: The new orleans fresh food retailer initiative	Background: Healthy-food financing initiatives have been endorsed as a way to improve food access, but relatively little research exists on understanding the formulation of such policies. Purpose: This paper investigates the development of the New Orleans Fresh Food Retailer Initiative (FFRI) to highlight factors that enabled and impeded its enactment. Methods: In 2010 and 2011, semistructured in…	y	American Journal of Preventive Medicine	Embase	Journal Article	increase healthy food accesibility	1	28	2	fresh food retailer initiative	2		1	0	2	New Orleans	145	New Orleans	usa	usaNew Orleans	1	1	0
Truncali, A.; Dumanovsky, T.; Stollman, H.; Angell, S. Y.	2010	Keep on track: a volunteer-run community-based intervention to lower blood pressure in older adults	Uncontrolled hypertension in older adults is a common yet preventable threat to healthy aging. Improvements in blood pressure (BP) control and related health outcomes require innovative approaches that reach beyond the clinical environment. Keep on Track (KOT), a volunteer-run, community-based BP-monitoring program that aims to lower BP of community-dwelling older adults through senior center pro…	y	Journal of the American Geriatrics Society	Embase	Journal Article	high blood pressure in older people	1	4	2	coomunity based volunteer run blood pressure program	1	volunteer run community programme supported by the NYC Dept for Aging programme	5	2	0	NYC	147	New York City	usa	usaNew York City	1	1	1
Plouffe, L.; Kalache, A.	2010	Towards global age-friendly cities: determining urban features that promote active aging	At the same time as cities are growing, their share of older residents is increasing. To engage and assist cities to become more "age-friendly," the World Health Organization (WHO) prepared the Global Age-Friendly Cities Guide and a companion "Checklist of Essential Features of Age-Friendly Cities". In collaboration with partners in 35 cities from developed and developing countries, WHO determine…	y	Journal of urban health : bulletin of the New York Academy of Medicine	Embase	Journal Article	increasing age friendliness of cities	1	0	2	initiatives across 8 thematic areas	7	WHO Age Friendly Cities Programme	10	2	0	numerous cities	0	no city or multiple cities stated	0	0no city or multiple cities stated	0	8	0
Plumer, K. D.; Kennedy, L.; Trojan, A.	2010	Evaluating the implementation of the WHO Healthy Cities Programme across Germany (1999-2002)	The WHO Healthy Cities Project (1988) is a well-known example of the setting-based approach to health promotion. Developed as a framework for translating the key principles of the Ottawa Charter for Health Promotion (1986) into practice, it is best characterized as a process for successfully encouraging healthy public policy. In 2001, the German Healthy Cities Network (HCN) commissioned a survey …	y	Health promotion international	Embase	Journal Article	improved health	1	0	2	health promotion (various) (WHO Healthy Cities)	0	WHO Healhty Cities programme	9	1	0	German Cities	0	no city or multiple cities stated	0	0no city or multiple cities stated	28	3	0
Aguilar, D. E.; Abesamis-Mendoza, N.; Ursua, R.; Divino, L. A.; Cadag, K.; Gavin, N. P.	2010	Lessons learned and challenges in building a Filipino health coalition	In recent years, community-based coalitions have become an effective channel to addressing various health problems within specific ethnic communities. The purpose of this article is twofold: (a) to describe the process involved in building the Kalusugan Coalition (KC), a Filipino American health coalition based in New York City, and (b) to highlight the lessons learned and the challenges from thi…	n	Health promotion practice	Embase	Journal Article	improved health	1	0	2	community coalition to improve health	0	community based coalition	2	0	0	NYC	147	New York City	usa	usaNew York City	1	1	0
Thrasher, J. F.; Perez-Hernandez, R.; Swayampakala, K.; Arillo-Santillan, E.; Bottai, M.	2010	Policy support, norms, and secondhand smoke exposure before and after implementation of a comprehensive smoke-free law in Mexico city	OBJECTIVES: We assessed attitudes and beliefs about smoke-free laws, compliance, and secondhand smoke exposure before and after implementation of a comprehensive smoke-free law in Mexico City. METHODS: Trends and odds of change in attitudes and beliefs were analyzed across 3 representative surveys of Mexico City inhabitants: before implementation of the policy (n=800), 4 months after implementati…	y	American journal of public health	Embase	Journal Article	reducing smoking	1	7	2	comprehenisve smoke free law	2	law	4	0	0	Mexico City	127	Mexico City	mexico	mexicoMexico City	37	2	1
Strippel, H.	2010	Effectiveness of structured comprehensive paediatric oral health education for parents of children less than two years of age in Germany	Objective To examine the effectiveness of expanding and improving oral health education in a clinical setting. Research design Controlled prospective intervention study. Intervention Structured comprehensive oral health education (SC-OHE) supported by written information. was performed by 36 clinicians in all of the 30 specialist paediatric practices in the city and the administrative district of…	y	Community Dental Health	Embase	Journal Article	improving oral health and reducing caries in under 2 year olds	1	27	2	structured comprehensive paediatric oral health education for parents, provided by clinicians	1	not stated	0	0	0	Kassel (Germany)	107	Kassel	germany	germanyKassel	28	3	1
Irwin, C. C.; Irwin, R. L.; Miller, M. E.; Somes, G. W.; Richey, P. A.	2010	Get fit with the grizzlies: A community-school-home initiative to fight childhood obesity	Background: Professional sport organizations in the United States have notable celebrity status, and several teams have used this " star power" to collaborate with local school districts toward the goal of affecting children's health. Program effectiveness is unknown due to the absence of comprehensive evaluations for these initiatives. The Memphis Grizzlies, the city's National Basketball Associ…	y	Journal of School Health	Embase	Journal Article	childhood obesity	1	1	2	6 week curricular for 4th and 5th grade students on nutrition and physical activity that is support by local professional basketball team	1	collaboration	2	0	0	Memphis	128	Memphis	usa	usaMemphis	1	1	1
Chomitz, V. R.; McGowan, R. J.; Wendel, J. M.; Williams, S. A.; Cabral, H. J.; King, S. E.; Olcott, D. B.; Cappello, M.; Breen, S.; Hacker, K. A.	2010	Healthy living cambridge kids: A community-based participatory effort to promote healthy weight and fitness	The objective of this study was to assess the impact of a community-based healthy weight intervention on child weight and fitness. Cambridge Public Schools (CPS) have monitored BMI and fitness annually since 2000. Annual increases of overweight and obesity from 2000 (37.0%) to 2004 (39.1%), triggered a multidisciplinary team of researchers, educators, health care, and public health professionals …	y	Obesity	Embase	Journal Article	obesity	1	1	2	multicomponent intervention targeting community, school, family and the indivdiual.	7	not stated	0	0	0	Cambridge (MA) (USA)	37	Cambridge	usa	usaCambridge	1	1	2
Anonymous	2010	Effects of switching from whole to low-fat/fat-free milk in public schools - New York city, 2004-2009	In 2005, the New York City (NYC) Department of Education (DOE) began reviewing its public school food policies to determine whether changes could help address the increasing prevalence of childhood obesity in NYC. DOE determined that reducing consumption of whole milk and increasing consumption of fat-free or low-fat milk could help decrease students' fat and calorie intake while maintaining calc…	y	Mmwr	Embase	Journal Article	childhood obesity	1	1	2	switched from whole to low fat milk in public schools	1	deparment of education policy	5	1	0	NYC	147	New York City	usa	usaNew York City	1	1	1
Baynouna, L. M.; Shamsan, A. I.; Ali, T. A.; Al Mukini, L. A.; Al Kuwiti, M. H.; Al Ameri, T. A.; Nagelkerke, N. J.; Abusamak, A. M.; Ahmed, N. M.; Al Deen, S. M.; Jaber, T. M.; Elkhalid, A. M.; Revel, A. D.; Al Husaini, A. I.; Nour, F. A.; Ahmad, H. O.; Nazirudeen, M. K.; Al Dhahiri, R.; Al Abdeen, Y. O.; Omar, A. O.	2010	A successful chronic care program in Al Ain-United Arab Emirates	The cost effective provision of quality care for chronic diseases is a major challenge for health care systems. We describe a project to improve the care of patients with the highly prevalent disorders of diabetes and hypertension, conducted in one of the major cities of the United Arab Emirates. SETTINGS AND METHODS: The project, using the principles of quality assurance cycles, was conducted in…	y	BMC health services research	Embase	Journal Article	healthcare services for those requiring chronic care	2	9	2	chronic care programme and service reform	3	project, using prinicples of quality assurane cylces	3	0	0	Mayor city of United Arab Emirates (not stated)	0	no city or multiple cities stated	0	0no city or multiple cities stated	58	4	3
Lurio, J.; Morrison, F. P.; Pichardo, M.; Berg, R.; Buck, M. D.; Wu, W.; Kitson, K.; Mostashari, F.; Calman, N.	2010	Using electronic health record alerts to provide public health situational awareness to clinicians	Alerting providers to public health situations requires timeliness and context-relevance, both lacking in current systems. Incorporating decision support tools into electronic health records may provide a way to deploy public health alerts to clinicians at the point of care. A timely process for responding to Health Alert Network messages sent by the New York City Department of Health and Mental …	y	Journal of the American Medical Informatics Association	Embase	Journal Article	improved management and control of local disease outbreaks (leglegionella, measles etc)	2	6	1	Electronic alerts of community centres and primary care providers of local disease outbreaks	4	DoHMH and community centres	5	0	0	NYC	147	New York City	usa	usaNew York City	1	1	0
Collins, P. A.; Hayes, M. V.	2010	The role of urban municipal governments in reducing health inequities: A meta-narrative mapping analysis	Background. The 1986 Ottawa Charter for Health Promotion coincided with a preponderance of research, worldwide, on the social determinants of health and health inequities. Despite the establishment of a 'health inequities knowledge base', the precise roles for municipal governments in reducing health inequities at the local level remain poorly defined. The objective of this study was to monitor t…	y	International Journal for Equity in Health	Embase	Journal Article	reducing health inequalities	1	3	2	municipal government interventions to improve health	0	not stated	0	0	0	mutliple - not stated	0	no city or multiple cities stated	0	0no city or multiple cities stated	0	0	0
Davey, R.; Cochrane, T.; Iqbal, Z.; Rajaratnam, G.; Chambers, R.; Mawby, Y.; Picariello, L.; Leese, C.; Ryder, N.	2010	Randomised controlled trial of additional lifestyle support for the reduction of cardiovascular disease risk through primary care in Stoke-on-Trent, UK	The purpose of this trial is to evaluate the effectiveness of providing additional support in modifying lifestyles and in reducing population cardiovascular disease risk compared with usual primary prevention care. A prospective, individually randomised controlled trial design is used, within which groups of patients are clustered by general practice. Multi-level modelling is proposed to account …	y	Contemporary Clinical Trials	Embase	Journal Article	reducing cardiovascular disease	2	26	2	lifestyle support	1	additional primary care lifestyle support	0	0	0	Stoke on Trent (England)	206	Stoke-on-Trent	england	englandStoke-on-Trent	3	3	0
Gozum, S.; Karayurt, O.; Kav, S.; Platin, N.	2010	Effectiveness of peer education for breast cancer screening and health beliefs in Eastern Turkey	Background: The primary site of cancer in Turkish women is breast cancer. The incidence of breast cancer is increasing in Turkey. Objective: The aim of the research was to educate women 40 years and older to increase their awareness on early detection and diagnosis, to facilitate the use of the early diagnosis methods, to improve the women's beliefs in relation breast cancer, and to increase the …	y	Cancer Nursing	Embase	Journal Article	increasing breast screening, womens awareness and early diagnosis	1	12	2	peer education	1	Peer educators were educated and then taskd with educating 200 women each.	0	0	0	City in Eastern Turkey (not stated)	0	no city or multiple cities stated	0	0no city or multiple cities stated	57	3	1
Su, M.; Fath, B. D.; Yang, Z.	2010	Urban ecosystem health assessment: A review	Due to the important role of cities for regional, national, and international economic development and the concurrent degradation of the urban environmental quality under rapid urbanization, a systematic diagnosis of urban ecosystem health for sustainable ecological management is urgently needed. This paper reviews the related research on urban ecosystem health assessment, beginning from the ince…	y	Science of the Total Environment	Embase	Journal Article	improved health	1	0	2	review of urban ecosystem	0	not stated	0	0	0	not stated	0	no city or multiple cities stated	0	0no city or multiple cities stated	0	0	0
Williams, D.; Portnoy, J. M.; Meyerson, K.	2010	Strategies for improving asthma outcomes: A case-based review of successes and pitfalls	Several comprehensive community-based asthma management programs have been developed in recent years. Their central goal is to provide access to quality asthma care to achieve successful long-term disease management. The Kansas City Children's Asthma Management Program (KC CAMP) and the Asthma Network of West Michigan (ANWM) share many of the same objectives, which include educating patients, fam…	y	Journal of Managed Care Pharmacy	Embase	Journal Article	improving asthma outcomes	2	5	2	programme of education and advocate	1	collaboration	2	0	0	Kansas	101	Kansas City	usa	usaKansas City	1	1	1
De Silva-Sanigorski, A. M.; Bell, A. C.; Kremer, P.; Nichols, M.; Crellin, M.; Smith, M.; Sharp, S.; De Groot, F.; Carpenter, L.; Boak, R.; Robertson, N.; Swinburn, B. A.	2010	Reducing obesity in early childhood: Results from Romp & Chomp, an Australian community-wide intervention program	Background: There is growing evidence that community-based interventions can reduce childhood obesity in older children. Objective: We aimed to determine the effectiveness of the Romp & Chomp intervention in reducing obesity and promoting healthy eating and active play in children aged 0-5 y. Design: Romp & Chomp was a community-wide, multisetting, multistrategy intervention conducted in Australi…	y	American Journal of Clinical Nutrition	Embase	Journal Article	obesity	1	1	2	community wide, multi-setting, multi-strategy	7	not stated	0	0	0	Geelong (Australia)	75	Geelong	Australia	AustraliaGeelong	9	5	2
Rabiei, K.; Kelishadi, R.; Sarrafzadegan, N.; Sadri, G.; Amani, A.	2010	Short-term results of community-based interventions for improving physical activity: Isfahan Healthy Heart Programme	Introduction: To assess the effect of a comprehensive community-based programme for increasing physical activity (PA) after 2 years of interventions. Material and methods: A 6-year, action-oriented, comprehensive, and integrated community-based study, entitled the Isfahan Healthy Heart Programme, was conducted in Iran from the year 2000. The interventions targeted the whole population of nearly 2…	y	Archives of Medical Science	Embase	Journal Article	improving physcial activity	1	29	2	comprehensive community based programme	7	not stated	0	0	0	Isfahan (Iran)	99	Isfahan	iran	iranIsfahan	33	4	1
Beck, S. A.; Hanlon, P. W.; Tannahill, C. E.; Crawford, F. A.; Ogilvie, R. M.; Kearns, A. J.	2010	How will area regeneration impact on health? Learning from the GoWell study	Objectives: To establish the theoretical and perceived links between area regeneration and health in a Scottish context in order to inform a comprehensive evaluation of regeneration activity. The evaluation will include health outcomes. Study design: Mixed method combining and comparing key informant interviews with policy analysis. Methods: Analysis of identified links between elements of regene…	y	Public Health	Embase	Journal Article	regeneration	1	3	2	regeneration 'GO Well'	2	regeneration	8	0	0	Glasgow (Scotland)	78	Glasgow	England	EnglandGlasgow	50	3	0
Czarnecki, K. D.; Goranson, C.; Ellis, J. A.; Vichinsky, L. E.; Coady, M. H.; Perl, S. B.	2010	Using geographic information system analyses to monitor large-scale distribution of nicotine replacement therapy in New York City	Objective: Since 2003, the New York City Department of Health and Mental Hygiene has distributed nicotine replacement therapy nicotine replacement therapy to adult smokers through annual large-scale distribution programs. Methods: In 2008, the New York City Department of Health and Mental Hygiene formally integrated geographic information system analyses to track program enrollment, map the geogr…	y	Preventive Medicine	Embase	Journal Article	reducing smoking	1	7	2	annual large-scale distribution of nicotine replacement therapy	3	DoH&MH programme	5	0	0	NYC	147	New York City	usa	usaNew York City	1	1	1
Tran, A. D.	2010	Addressing eating habits through food label education in Stevenson, WA	Purpose of Study: Stevenson is a small rural city of roughly 1,200. The Rock Creek Community Clinic in Stevenson sees a large number of obese, hypertensive, and diabetic patients require restricted caloric and nutrition intake. The purpose of this project is to increase understanding and usage of food labels to encourage healthy eating habits to prevent or mitigate obesity and its associated heal…	y	Journal of Investigative Medicine		Journal Article	diet	1	1	2	food labeling education to encourage healthy eating	1	community campaign including brochures, education booth in a grocery store.	2	0	0	Stevenson	207	Stevenson	usa	usaStevenson	1	1	1
Wood, H. E.; Bremner, S.; Dundas, I.; Garg, N.; Grigg, J.; Hanifa, Y.; Kalsi, H.; Kelly, F.; Lee, T.; Mudway, I.; Nanzer, A.; Round, T.; Sheikh, A.; Tuaf-Toro, G.; Walton, R.; Griffiths, C.	2010	A cross-sectional analysis of children's respiratory health in london following the introduction of the low emission zone	Rationale: Chronic exposure to traffic emissions is harmful to lung development and function. The London Low Emission Zone (LEZ), introduced in February 2008, was designed to reduce PM<inf>10</inf> concentrations by restricting the entry of the most heavily polluting diesel vehicles into the city. The creation of this zone (2,644 km2, population 8 million) provides a unique opportunity to investi…	y	American Journal of Respiratory and Critical Care Medicine. Conference: American Thoracic Society International Conference, ATS	Embase	Journal Article	air quality	1	16	2	Low emission zone	2	policy	1	0	0	London	115	London	england	englandLondon	3	3	1
Farley, T. A.	2010	Policy and environmental approaches to cancer prevention: The New York City experience	Much of the focus on cancer prevention has been on early detection and treatment, but much of the actual progress in reducing cancer mortality has resulted from primary prevention of unhealthy behaviors. Tobacco use, unhealthy diet, and physical inactivity are responsible for a large proportion of cancers in the United States. The New York City Department of Health and Mental Hygiene takes a popu…	y	Cancer Prevention Research. Conference: AACR International Conference on Frontiers in Cancer Prevention Research Philadelphia, PA United States. Conference Start	Embase	Journal Article	cancer prevention	1	22	2	changing the social and built environment	7	DoHMH	5	0	0	NYC	147	New York City	usa	usaNew York City	1	1	0
Alberts, M. J.; Prabhakaran, S.	2010	Design and implementation of a new triage model for acute stroke patients in Chicago	Background: Prior data suggest that most acute stroke patients in Chicago are not taken to a Primary Stroke Center (PSC) and few receive thrombolytic therapy. We attempted to address this by forming a multidisciplinary group called CAST (Chicago Area Stroke Taskforce) to spearhead efforts to improve acute stroke care. Methods/Results: The CAST group consists of healthcare professionals (neurologi…	y	Cerebrovascular Diseases	Embase	Journal Article	stroke treatment (health services)	2	19	2	citywide triage model	3	multidisciplinary group in city then state-wide law	2	4	0	Chicago	50	chicago	USA	USAchicago	1	1	0
Thibault, H.; Boulard, S.; Carriere, C.; Ruello, M.; Atchoarena, S.; Delmas, C.; Baratchart, B. A.; Tison, S. M.	2010	Prevention and treatment of childhood obesity in the Aquitaine region (France)	The French National Programme on Nutrition and Health (PNNS) was initiated by the Ministry of Health for the period 2001-2005 then extended to 2010. The PNNS is a nutrition policy whose objective is to improve the health status of the population by acting on one of its major determinants, nutrition (1). The programme combines synergistic, complementary and consistent actions, measures, regulation…	y	International Journal of Pediatric Obesity	Embase	Journal Article	childhood obesity	1	1	2	various initiatives	0	national policy / programme that was adopted (voluntarily) by cities	1	2	0	cities in soutwest France (not specified)	0	no city or multiple cities stated	0	0no city or multiple cities stated	27	3	0
Laraque, F.; Weglein, D.; Santella, A.; Mavronicolas, H.; Cohen, L.; Sweeney, M.	2010	Development of a comprehensive HIV care coordination program in New York city	Approximately 60 000 HIV-infected New York City residents receive medical care in the city in a given year. Of new diagnoses, approximately 25% enter care late and almost half do not receive the minimum standard of one HIV primary care visit every 6 months. Many individuals do not benefit from antiretroviral treatment because of difficulties navigating the health care system, keeping appointments…	y	Journal of the International Association of Physicians in AIDS Care	Embase	Journal Article	improving HIV care (healthcare)	2	2	1	case management programme to improve access to healthcare	3	DoH&MH	5	8	0	NYC	147	New York City	usa	usaNew York City	1	1	0
Piva, S.; Mantica, C.; La Verde, N.; Bramati, A.; Mora, M.; Causarano, I.; Lacaita, G.; Piazza, E.; Martini, C.; Farina, G.	2010	A new organizational model in the city of milan has improved the best setting of care for terminal patients	Introduction: A priority in the palliative care of terminal cancer patients is to offer the best treatment in the most suitable setting at the right time. This could either be homebased care or a hospice according to the specific needs of the patient and to the level offamily support available. A long waiting list can be a serious problem for the terminal patient and family. In order to enable th…	y	Annals of Oncology		Journal Article	improving palliative care (healthcare)	2	45	2	city-wide hospice planning	3	not stated	3	0	0	Milan	131	Milan	italy	italyMilan	34	3	1
Yu, L. H.	2010	Cancer prevention and therapy in Taipei city	Cancer has been the leading cause of death in Taiwan since 1982 and it has led all causes of death in Taipei City since 1973. Thirty-one percent of all deaths in Taipei City were caused by cancer in 2009. On average, one Taipei City resident dies of cancer about every two hours. The standardized death rate is 111.2 persons per hundred thousand. The Taipei City Health Department (TCHD) has formula…	y	International Journal of Urology	Embase	Journal Article	Cancer Prevention and treatment	1	22	2	comprehensive plan to improve prevention and care	7	Taipei City Health Department strategy and policies	5	0	0	TaIpei (Taiwan)	212	Taipei	Taiwan	TaiwanTaipei	55	4	0
Gonzalez, Ca; Lena, N. N.; Muntaabski, P.	2010	The need of training plan in the implementation of transfusion medicine program	Background: The Buenos Aires City has the more complex health system in Argentina, and there is a great need for highly qualified, skilful, trained healthcare staff members, to provide a safe, up-to-date, high-quality blood transfusions service. The back bone of transfusion services are the staff and all National Health Services should invest in providing them with the best training program as th…	y	Vox Sanguinis	Embase	Journal Article	improvement in blood transfusion (services)	2	17	2	improved knowledge and skills for transfusion staff	1	new law and supporting training programme	4	0	0	Buenos Aires (Argentina)	27	Buenos Aires	argentina	argentinaBuenos Aires	8	2	1
De Henauw, S.; Van Assche, J.; Reynaert, H.	2010	Childhood obesity prevention: In need of urban governance? The case of childhood obesity prevention in two Flemish cities	Screening of policy documents leads us to suppose that local governments constitute the tailpiece of any public intervention in the field of childhood obesity prevention. Up till now, little research has been undertaken to identify 'critical success factors' for the local policy on obesity prevention. So, we argue that leadership of local politicians and their involvement in the 'change managemen…	y	Obesity Reviews	Embase	Journal Article	Childhood obesity	1	1	2	policies to prevent childhood obesity	0	how politicians are important	5	0	2	two Flemish Cities (not stated)	0	no city or multiple cities stated	0	0no city or multiple cities stated	11	3	0
De Silva-Sanigorski, A.; Bell, A. C.; Kremer, P.; Nichols, M.; Crellin, M.; Smith, M.; Sharp, S.; De Groot, F.; Carpenter, L.; Boak, R.; Robertson, N.; Swinburn, B.	2010	Reducing obesity in early childhood: Results from Romp & Chomp, an Australian community-wide intervention program	Introduction: There is growing evidence that community-based interventions can reduce childhood obesity in older children. This study aims to determine the effectiveness of the Romp & Chomp intervention to reduce obesity and promote healthy eating and active play in children aged 0-5 years. Methods: Romp & Chomp was a community-wide, multi-setting and multi-strategy intervention conducted in Aust…	n	Obesity Reviews	Embase	Journal Article	reducing childhood obesity	1	1		multi setting and multi strategy interventions	7	community based intervention	0	0	0	Geelong (Australia)	75	Geelong	Australia	AustraliaGeelong	9	5	2
Hazlewood, G.; Lupton, T.; Martin, L.; Barr, S.	2010	The impact of a centralized referral system in rheumatology	Objective: To evaluate the success of a centralized rheumatology referral system in our city on access to rheumatologic care. Methods: A centralized referral system for rheumatology was implemented in 2006 and all rheumatologists in academic and community practice in our city were invited to participate. All referrals are sent to a common referral center, triaged by a specialist nurse, and distri…	y	Journal of Rheumatology	Embase	Journal Article	improved rheumatology service	2	40	2	centralised referral system	3	voluntary inclusion (93% achieved)	2	0	0	not stated	0	no city or multiple cities stated	0	0no city or multiple cities stated	0	0	1
Sturm, R.; Cohen, D. A.	2009	Zoning for health? The year-old ban on new fast-food restaurants in South LA	A regulation banning new fast-food establishments for one year in Los Angeles, California, was passed unanimously by the city council in July 2008. It was motivated by health concerns and excessive obesity rates in South Los Angeles. However, it might not have had the impact that was intended. This paper reviews the empirical evidence for the regulation and whether it is likely to target the prim…	y	Health affairs (Project Hope)	Embase	Journal Article	obesity	1	1	2	law banning new fast food establishments	2	Law	4	0	2	Los Angeles (USA)	118	Los Angeles	usa	usaLos Angeles	1	1	0
Ritsatakis, A.	2009	Equity and social determinants of health at a city level	Equity in health has been the underlying value of the WHO Health for All policy for 30 years, distinguished from equality and difference in a commissioned series of theoretical reports in the early 1990s. This article examines how cities translated this principle into action. Using information designed to help evaluate Phase III (1998-2002) of the WHO European Healthy Cities Network, plus documen…	y	Health promotion international	Embase	Journal Article	health inequilities and social determinents of health	1	3	2	social determinents of heatlh	0	WHO Healhty Cities	9	0	0	numerous - not stated	0	no city or multiple cities stated	0	0no city or multiple cities stated	0	3	0
Webster, P.; Lipp, A.	2009	The evolution of the WHO city health profiles: a content review	The WHO European Healthy Cities project developed city health profiles (CHPs) to provide the evidence base for health planning. A CHP is a public health report that brings together key pieces of information on health and its determinants in the city and interprets and analyses the information. This CHP would then form the basis of a city health development plan that would set out strategies and p…	y	Health promotion international	Embase	Journal Article	health	1	35	2	WHO health profiles of cities	4	WHO city health profiles	9	0	0	various (not stated)	0	no city or multiple cities stated	0	0no city or multiple cities stated	0	8	0
Tsouros, A.	2009	City leadership for health and sustainable development: the World Health Organization European Healthy Cities Network	This paper provides an overview of European Healthy Cities Network (EHCN) organized by the WHO Regional Office Europe. The focus is on the third of five phases covering the period 1998-2002. Fifty-six cities were members of the WHO-EHCN and over 1000 European cities were members of national networks. Association with WHO has given municipalities legitimacy to move into a domain often associated w…	y	Health promotion international	Embase	Journal Article	health	1	0	2	WHO Healthy City Network	0	WHO European Healthy Cities Network	9	2	1	56 cities (not stated)	0	no city or multiple cities stated	0	0no city or multiple cities stated	0	3	0
Green, G.; Price, C.; Lipp, A.; Priestley, R.	2009	Partnership structures in the WHO European Healthy Cities project	The development of new partnership structures for public health is an important goal of the World Health Organization's Healthy Cities project which covers a network of European municipalities. A review was carried out of the partnership structures and key changes arising from the project, based on the responses of 44 cities to a structured questionnaire, interviews with 24 city representatives a…	y	Health promotion international	Embase	Journal Article	health	1	0	2	WHO Healthy City Network	0	WHO European Healthy Cities Network	9	0	0	44 cities (not stated)	0	no city or multiple cities stated	0	0no city or multiple cities stated	0	3	0
Lawrence, R. J.; Fudge, C.	2009	Healthy Cities in a global and regional context	Since the beginning of the WHO European Healthy Cities Network in 1987, the global and regional contexts for the promotion of health and well-being have changed in many ways. First, in 2000, the United Nations Millennium Goals explicitly and implicitly addressed health promotion and prevention at the global and regional levels. Second, the concern for sustainable development at the Rio Conference…	y	Health promotion international	Embase	Journal Article	health	1	0	2	WHO Healthy Cities	0	WHO Healthy Cities	9	0	0	various (not stated)	0	no city or multiple cities stated	0	0no city or multiple cities stated	0	0	0
TenBrink, D. S.; McMunn, R.; Panken, S.	2009	Project U-Turn: increasing active transportation in Jackson, Michigan	BACKGROUND: Jackson, Michigan, is a medium-sized city suffering from a bad economy and obesity-related health issues. Nearly 20% of the 36,000 residents live below the poverty line. It is a relatively young city (median age of 30 years) with a mixed ethnicity (20% black, 73% white, 4% Hispanic). The city offers many structured, active recreational opportunities, but has not integrated physical ac…	y	American journal of preventive medicine	Embase	Journal Article	increasing active transportation	1	10	2	various interventions, policy and physical changes.	2	partnership approach	2	0	0	Jackson (Michigan) (USA)	102	Jackson	usa	usaJackson	1	1	1
Song, H. J.; Gittelsohn, J.; Kim, M.; Suratkar, S.; Sharma, S.; Anliker, J.	2009	A corner store intervention in a low-income urban community is associated with increased availability and sales of some healthy foods	OBJECTIVE: While corner store-based nutrition interventions have emerged as a potential strategy to increase healthy food availability in low-income communities, few evaluation studies exist. We present the results of a trial in Baltimore City to increase the availability and sales of healthier food options in local stores. DESIGN: Quasi-experimental study. SETTING: Corner stores owned by Korean-…	y	Public health nutrition	Embase	Journal Article	increase healthy food availability	1	28	2	increasing healthy food availablity in corner shops	2	not stated	0	0	0	Baltimore	11	baltimore	USA	USAbaltimore	1	1	1
Mauad, E. C.; Nicolau, S. M.; Moreira, L. F.; Haikel Jr, R. L.; Longatto-Filho, A.; Baracat, E. C.	2009	Adherence to cervical and breast cancer programs is crucial to improving screening performance	INTRODUCTION: Cervical and breast cancer are the most common malignancies among women worldwide. Effective screening can facilitate early detection and dramatically reduce mortality rates. The interface between those screening patients and patients most needing screening is complex, and women in remote areas of rural counties face additional barriers that limit the effectiveness of cancer prevent…	y	Rural and remote health	Embase	Journal Article	cancer screening	2	22	2	out reach cancer screening	3	not stated	3	0	0	19 Various (Small) - not stated	0	no city or multiple cities stated	0	0no city or multiple cities stated	14	2	1
Schmidt, E.; Kiss, S. M.; Lokanc-Diluzio, W.	2009	Changing social norms: A mass media campaign for youth ages 12-18	Objective: To create a mass media campaign that endeavours to a) denormalize tobacco use among youth aged 12-18, b) empower youth to stay tobacco product free, and c) increase awareness of the dangers of tobacco use, while using positive messaging. Participants: Target age group was youth between the ages of 12 and 18 years. Setting: The mass media campaign was developed, implemented, and evaluat…	y	Canadian Journal of Public Health	Embase	Journal Article	reduce smoking	1	7	2	mass media campaign	1	not stated	0	0	0	Calgary	33	Calgary	canada	canadaCalgary	17	1	0
Gingiss, P. M.; Boerm, M.; Huang, P.; Hermer, L.	2009	Smoke-Free Ordinances in Texas Worksites, Restaurants, and Bars, 2000-2007	Background: Policies to protect citizens from secondhand smoke (SHS) exposure are widely noted to bring numerous economic and health benefits and contribute to changes in public norms. In 2000, the Texas Department of State Health Services established a database to track changes in the number and content of municipal secondhand smoke ordinances. This study utilizes that data to describe existing …	y	American Journal of Preventive Medicine	Embase	Journal Article	reduce smoking	1	7	2	smoke free law	2	DoH	4	5	0	Texas County	0	no city or multiple cities stated	0	0no city or multiple cities stated	1	1	0
Stein, C. R.; Ellis, J. A.; Savitz, D. A.; Vichinsky, L.; Perl, S. B.	2009	Decline in smoking during pregnancy in New York City, 1995-2005	Objectives. The 1998 Master Settlement Agreement (MSA) between 46 states and four major tobacco companies increased tobacco control funding and restricted tobacco marketing. In 2002, New York City (NYC) began a comprehensive tobacco control program that raised the price of cigarettes, banned indoor workplace smoking, and increased access to cessation treatment. We examined the temporal pattern of…	y	Public Health Reports	Embase	Journal Article	smoking	1	7	2	comprehensive tobacco control programme	7	taxation, law, increased access to support	5	0	0	NYC	147	New York City	usa	usaNew York City	1	1	2
Angell, S. Y.; Silver, L. D.; Goldstein, G. P.; Johnson, C. M.; Deitcher, D. R.; Frieden, T. R.; Bassett, M. T.	2009	Cholesterol control beyond the clinic: New York City's trans fat restriction	Decades after key modifiable risk factors were identified, cardiovascular disease remains the leading cause of preventable death, and only one quarter of persons with high cholesterol levels have attained recommended levels of control. Cholesterol control efforts have focused on consumer education and medical treatment. A powerful, complementary approach is to change the makeup of food, a route t…	y	Annals of Internal Medicine	Embase	Journal Article	Cholesterol reduction	1	26	2	trans fat law	2	DoHMH	4	5	0	NYC	147	New York City	usa	usaNew York City	1	1	1
Dixon, S.; Mason, S.; Knowles, E.; Colwell, B.; Wardrope, J.; Snooks, H.; Gorringe, R.; Perrin, J.; Nicholl, J.	2009	Is it cost effective to introduce paramedic practitioners for older people to the ambulance service? Results of a cluster randomised controlled trial	Background: A scheme to train paramedics to undertake a greater role in the care of older people following a call for an emergency ambulance was developed in a large city in the UK. Objectives: To assess the cost effectiveness of the paramedic practitioner (PP) scheme compared with usual emergency care. Methods: A cluster randomised controlled trial was undertaken of PP compared with usual care. …	y	Emergency Medicine Journal	Embase	Journal Article	care of the elderly (healthcare)	2	23	2	implemented paramedic practitioner to take on greater role in the care of older people followign a call for emergency ambulance	3	not stated	3	0	0	Large UK city (not stated)	0	no city or multiple cities stated	0	0no city or multiple cities stated	3	3	1
Mostashari, F.; Tripathi, M.; Kendall, M.	2009	A tale of two large community electronic health record extension projects	The Massachusetts eHealth Collaborative and the New York City Primary Care Information Project have provided financial subsidies and extensive support to help hundreds of independent medical practices successfully adopt electronic health records. Their efforts address overcoming key barriers such as the amount of start-up funds needed, productivity lost during implementation, and the difficulty o…	y	Health Affairs	Embase	Journal Article	improved information systems to improve healthcare	2	35	2	electronic health record	4	not stated	0	0	0	Massachusetts and New York City	0	no city or multiple cities stated	0	0no city or multiple cities stated	1	1	0
Weaver, L.	2009	Feeding babies in the battle to combat infant mortality a century ago	At the end of the nineteenth century Glasgow, like many large industrial European cities, had an infant mortality rate (IMR) of well over 100 deaths per 1000 live births. Recognition that 'improper feeding' was a significant factor in accounting for this prompted public health authorities to establish infant milk depots, to support breast-feeding mothers and to provide artificial milk feeds for t…	y	Scottish Medical Journal	Embase	Journal Article	infant mortality	2	37	2	established support and milk to new mothers	3	led by glasgows Chief Medical Officer	3	0	0	Glasgow (UK)	78	Glasgow	England	EnglandGlasgow	50	3	2
Kelly, F. J.; Kelly, J.	2009	London air quality: A real world experiment in progress	London currently has the highest nitrogen dioxide (NO2) concentration recorded for any European city and for particulate matter (PM) it has some of the worst hot spots. Therefore overall, for these two pollutants, London is the worst in the UK and amongst the worst in Europe. Exposure to elevated concentrations of air pollutants such as PM and NO<inf>2</inf> has well-established heath effects and…	y	Biomarkers	Embase	Journal Article	air quality	1	16	2	congestion charging and low emission zones	2	Mayor policies	1	0	1	London	115	London	england	englandLondon	3	3	0
Yen, M. Y.; Wu, T. S. J.; Chiu, A. W. H.; Wong, W. W.; Wang, P. E.; Chan, T. C.; King, C. C.	2009	Taipei's use of a multi-channel mass risk communication program to rapidly reverse an epidemic of highly communicable disease	Background: In September 2007, an outbreak of acute hemorrhagic conjunctivitis (AHC) occurred in Keelung City and spread to Taipei City. In response to the epidemic, a new crisis management program was implemented and tested in Taipei. Methodology and Principal Findings: Having noticed that transmission surged on weekends during the Keelung epidemic, Taipei City launched a multi-channel mass risk…	y	PLoS ONE	Embase	Journal Article	Acute Hemorrhagic Conjunctivities (AHC)	1	6	1	multi channel communicatin (including SMS)	4	City led	5	0	0	Taipei (Tiawan)	212	Taipei	Taiwan	TaiwanTaipei	55	4	2
Hoshiko, M.; Hara, K.; Ishitake, T.	2009	Health impact assessment of the transition to a core city in Japan	Objective: To discover whether a health impact assessment (HIA) is applicable in Japan with respect to the transition to a core city. Study design: Ecological study. Methods: A rapid HIA was applied based on typical HIA guidelines. A rapid HIA consists of screening, scoping and assessment. In the assessment or policy analyses, information on the official opinions of Kurume was compiled and interv…	y	Public Health	Embase	Journal Article	health	2	0	2	HIA when transition to a core city	3		1	0	0	Kurume	108	Kurume	japan	japanKurume	35	4	0
Kagawa-Singer, M.; Tanjasiri, S. P.; Valdez, A.; Yu, H.; Foo, M. A.	2009	Outcomes of a breast health project for Hmong women and men in California	Objectives. We used a community-based research approach to test a culturally based breast cancer screening program among low-income Hmong women in central and southern California. Methods. We designed a culturally informed educational program with measures at baseline and 1-year follow-up in 2 intervention cities and 1 comparison city. Measures included changes in breast cancer screening, knowled…	y	American Journal of Public Health	Embase	Journal Article	promote breast cancer screening	2	12	2	education programme	1	community collaboration	2	0	0	2 Californian Cities (not stated)	0	no city or multiple cities stated	0	0no city or multiple cities stated	1	1	1
Ye, X. X.; Huang, H.; Li, S. H.; Xu, G.; Cai, Y.; Chen, T.; Shen, L. X.; Shi, R.	2009	HIV/AIDS education effects on behaviour among senior high school students in a medium-sized city in China	Few studies have examined the long-term effects of peer-led HIV prevention in Chinese adolescents. A two-year follow-p study was conducted among senior high school students in a medium-sized city of Fujian Province, from 1 March 2006 to 30 April 2008. In all, 3068 students from 14 schools were invited in March 2006, and 893 students in five schools were followed up. Data were collected at baselin…	y	International Journal of STD and AIDS	Embase	Journal Article	HIV Prevention	1	2	1	Peer led education programme	1	peer led HIV prevention programem in adolescents	0	0	0	medium sized city in China	0	no city or multiple cities stated	0	0no city or multiple cities stated	20	4	1
Mohammadifard, N.; Kelishadi, R.; Safavi, M.; Sarrafzadegan, N.; Sajadi, F.; Sadri, G. H.; Maghroon, M.; Alikhasi, H.; Heydari, S.; Sarmadi, F.	2009	Effect of a community-based intervention on nutritional behaviour in a developing country setting: The Isfahan Healthy Heart Programme	Objective: The present study was conducted to determine the impact of a community-based intervention on the nutritional behaviour of a representative sample of Iranian adults. Design: The Isfahan Healthy Heart Programme (IHHP), a six-year, action-oriented, integrated community-based study aimed at health promotion through the reduction of CVD risk factors, targeted the whole population living in …	y	Public Health Nutrition	Embase	Journal Article	reduction in CVD risk factors	1	26	2	community based intervetion on nutritional behaviour	1	educational, environmnetal and legislative strategies	0	0	0	Isfahan and Najaf-Abad (Iran)	99	Isfahan	iran	iranIsfahan	33	4	1
Benavent, J.; Juan, C.; Clos, J.; Sequeira, E.; Gimferrer, N.; Vilaseca, J.	2009	Using pay-for-performance to introduce changes in primary healthcare centres in Spain: First year results	Introduction: The article describes evaluation of the first year of implementation of a process-management project and a quality-improvement programme linked to economic incentives carried out at CAPSE (Consortium of Primary Healthcare of Example, Barcelona City, Catalonia, Spain). Objective: To evaluate the changes and to describe the experience of a variable payment scheme linked to quality obj…	y	Quality in Primary Care	Embase	Journal Article	improved quality of primary healthcare	2	38	2	variable payment scheme to support QI	3	not stated	3	0	0	Barcelona	13	Barcelona	spain	spainBarcelona	4	3	1
Fraze, J. L.; Uhrig, J. D.; Davis, K. C.; Taylor, M. K.; Lee, N. R.; Spoeth, S.; Robinson, A.; Smith, K.; Johnston, J.; McElroy, L.	2009	Applying core principles to the design and evaluation of the 'Take Charge. Take the Test' campaign: What worked and lessons learned	Objectives: To describe the application of seven core principles to the design and evaluation of a human immunodeficiency virus (HIV) testing social marketing campaign as a case study example. Study design: The Centers for Disease Control and Prevention (CDC) used a structured social marketing approach, informed by the Ecological Model, the Theory of Planned Behaviour and the Health Belief Model,…	y	Public Health	Embase	Journal Article	HIV prevention	1	2	1	social marketing campaign	1	National programme with local partnership	8	2	0	two cities (not stated where)	0	no city or multiple cities stated	0	0no city or multiple cities stated	1	1	1
Lee, C. K.; Tong, A.; Cheng, M.; Yeung, S.; Liu, H. W.	2009	Information technology framework for territory wide blood utilization - A case story in health care planning	Ageing population in developed countries together with low birth rate emerges as an important determining factor in health service planning. It is well observed that demand for geriatric health service has been growing rapidly with longer life span. Simultaneously, blood demand is also noted to be increasing despite attempts in blood conservation and technological improvements. Unfortunately, exp…	y	Vox Sanguinis	Embase	Journal Article	improved donor blood utilization	2	17	2	IT framework to improve donor blood utilizsation	4	information technology framework that pools data	0	0	0	Hong Kong	91	Hong Kong	china	chinaHong Kong	20	4	1
Macarol, T.; Dupuy, D.	2009	The Chicago breast cancer quality consortium: Addressing quality from a different perspective	Background: There is a large and growing disparity in breast cancer mortality between Black and White women in Chicago. While rates were approximately the same in 1980, recent estimates (2005) put the Black rate at 116% higher than the White rate. The implications from this are that Black women in Chicago have not benefited whatsoever, from advances in breast cancer care made over the past two an…	y	American Journal of Clinical Oncology: Cancer Clinical Trials	Embase	Journal Article	breast cancer mortality inequality	1	12	2	summit resulting in 37 actions	0	Chicago Breast Cancer Quality Consortium collaboration	2	8	0	Chicago	50	chicago	USA	USAchicago	1	1	0
Garrett-Szymanski, K.; Smith, P. R.; Mulvihill, M.; Schneider, A. T.; Giusti, R.; Johnson, C.; Holland, S.; Willis, C.; Hemmers, P.	2009	Asthma education initiatives in daycare centers in New York City	PURPOSE: Asthma is the leading cause of hospitalization and absenteeism among children in New York City (NYC). Since 2005 the Long Island College Hospital Asthma Center (LICH-AC) has contracted with the NYC-Department of Health & Mental Hygiene (NYC-DOHMH) to provide asthma screening and education programs in daycare centers. The Brooklyn Asthma Project/Brownsville and East New York (BAP/BENY) is…	y	Chest. Conference: American College of Chest Physicians Annual Meeting, CHEST	Embase	Journal Article	Asthma	1	5	2	Ashma screening and education in daycare cetnres.	1	DoHMH led	5	0	0	New York City	147	New York City	usa	usaNew York City	1	1	1
Stark, S. B.	2009	Consortium approach facilitates education and collaboration in improving stroke care	Introduction: The impetus for this project, in collaboration with the American Stroke Association (ASA), was to improve access to excellent stroke care thereby improving the health of our community. Four years ago under the umbrella of the ASA eight competing hospitals across the Kansas City metropolitan area came to together to form an education consortium At the time, only two of the facilities…	y	Stroke	Embase	Journal Article	improving access to excellent stroke care	2	19	2	hospital came together to for an education consortium	1	collabortion of providers	2	0	0	Kansas	101	Kansas City	usa	usaKansas City	1	1	0
Erdur, B.; Turkcuer, I.; Bostanci, M.; Boz, B.; Parlak, I.; Tomruk, O.; Karatepe, M.; Bozkir, M.	2008	Effects of postgraduate emergency training among general practitioners working in emergency units in Denizli, Turkey	Introduction: Emergency medicine is characterised by rapid decisionmaking to help patients in life-threatening situations. For this purpose, special qualifications are necessary. The aim of our study was to evaluate the emergency medicine knowledge obtained during an obligatory postgraduate emergency medicine training programme that has been recently applied among Turkish physicians. Methods: The…	y	Advances in Therapy	Embase	Journal Article	improving emergency care	2	23	2	emergency care training programme	1	not stated	0	0	0	Denizli (Turkey)	59	Denizli	turkey	turkeyDenizli	57	3	1
Boucher, J. L.; Pereira, R. F.; Graham, K. J.; Pettingill, R. R.; Toscano, J. V.; Henry, T. D.	2008	The heart of new ulm: a vision for the future	Coronary artery disease (CAD) continues to be a leading cause of death in the USA and throughout the world. Allina Health System, with the Minneapolis Heart Institute at Abbott Northwestern, recently announced a long-term study in the city of New Ulm, MN, to reduce risk factors for myocardial infarction and, ultimately, reduce myocardial infarction incidence. To achieve this goal, the focus will …	y	Journal of cardiovascular translational research	Embase	Journal Article	reduce risk factors of Coronary Artery Disease	2	26	2	health promotion activies across numerous settings	1	not stated	0	0	0	New Ulm (Minneapolis)	146	New Ulm	usa	usaNew Ulm	1	1	0
Jandorf, L.; Bursac, Z.; Pulley, L.; Trevino, M.; Castillo, A.; Erwin, D. O.	2008	Breast and cervical cancer screening among Latinas attending culturally specific educational programs	BACKGROUND: Latinas in the United States have higher morbidity and mortality rates for breast and cervical cancers (compared with non-Latina Whites), often due to lower screening rates. A community-based participatory research (CBPR) approach could help to improve screening rates by creating a culturally customized educational program for Latino men and women addressing low knowledge, gender role…	y	Progress in community health partnerships : research, education, and action	Embase	Journal Article	increase breast and cervical screening	2	12	2	community based participartory approach customised to latino population	1	not stated	0	0	0	arkansas and NYC	0	no city or multiple cities stated	0	0no city or multiple cities stated	1	1	1
Formicola, A. J.	2008	Dental Pipeline Program: a national program linking dental schools with the issue of access to care	The Dental Pipeline Program grew out of work at the Columbia University College of Dental Medicine in the 1990s designed to address access to oral healthcare needs in New York City. Since then the Robert Wood Johnson Foundation, the W. K. Kellogg Foundation, and The California Endowment have combined to fund the largest dental education program in history. The Dental Pipeline Program has involved…	y	The Journal of the American College of Dentists	Embase	Journal Article	improve access to dental care	2	27	2	improved access to dental care	3	philanthropic funding	8	0	0	NYC	147	New York City	usa	usaNew York City	1	1	0
De Menezes Succi, R. C.; Figueiredo, E. N.; Dde Carvalho Zanatta, L.; Peixe, M. B.; Rossi, M. B.; Carneiro Vianna, L. A.	2008	Evaluation of prenatal care at basic health units in the city of Sao Paulo	The aim of this study was to evaluate the quality of prenatal care offered in 12 Basic Health Units (BHU) in the city of Sao Paulo, Brazil, through a review of medical and nurse charts, before and after the municipalization of the public health system. The indicator used considered excellence in care as: starting prenatal care in the first quarter of pregnancy; at least six medical visits; at lea…	y	Revista Latino-Americana de Enfermagem	Embase	Journal Article	improve the quality of prenatal care	2	40	2	municipalization of the public health system	3	not stated	3	0	0	Sao Paulo	182	Sao Paulo	brazil	brazilSao Paulo	14	2	1
Dull, D.; Baird, S. K.; Dulac, J.; Fox, L.	2008	Improving prophylactic perioperative antibiotic utilization in a hospital system	The Centers for Medicare and Medicaid Services and the Centers for Disease Control and Prevention launched the Surgical Infection Prevention Project in 2002. The groups developed performance measures regarding perioperative antibiotic use to prevent surgical site infections. Other organizations have since adopted these measures. Spectrum Health, a not-for-profit health system in western Michigan …	y	Journal for healthcare quality : official publication of the National Association for Healthcare Quality	Embase	Journal Article	improvign prophylactic perioperative antiboitic utlization	2	39	2	surgical infection control improvement	1	formed an inerpdiscplinary QI team	2	0	0	Grand Rapids	81	Grand Rapids	usa	usaGrand Rapids	1	1	0
Fernandez, J. B.; Herman, N. G.; Rosenberg, L. R.; Daronch, M.; Moursi, A. M.	2008	Public-private collaboration to improve oral health status of children enrolled in Head Start in New York City	A comprehensive oral health care program for Head Start children in New York City is described. Head Start is a federally funded pre-school program for low-income families and their children. It provides activities that help children grow mentally, socially, emotionally and physically. In 1994, a public-private partnership was created between New York Administration for Children's Services and Ne…	y	The New York state dental journal	Embase	Journal Article	improve oral health status	2	27	2	comprehensive oral health care programme for low income families and children	3	dental team visits to head start centres.	8	0	0	NYC	147	New York City	usa	usaNew York City	1	1	1
Cerci Neto, A.; Ferreira Filho, O. F.; Bueno, T.; Talhari, M. A.	2008	Reduction in the number of asthma-related hospital admissions after the implementation of a multidisciplinary asthma control program in the city of Londrina, Brazil. [Portuguese, English]	Objective: To evaluate the relationship between the reduction in the number of asthma-related hospital admissions and the changes occurring after the intervention performed in the health care system of the city of Londrina, Brazil. Methods: In 2003, an intervention was performed in the local health care system (Family Health Clinics). The steps adopted were as follows: development of a protocol b…	y	Jornal Brasileiro de Pneumologia	Embase	Journal Article	Asthma Control	2	5	2	Comprehensive Asthma Control Programme	3	developed a protocol, access to medicine, trianign and education in the Family Health Clinics	8	0	0	Londrina (Brazil)	117	Londrina	brazil	brazilLondrina	14	2	1
Kegler, M. C.; Norton, B. L.; Aronson, R. E.	2008	Strengthening community leadership: evaluation findings from the california healthy cities and communities program	Collaborative approaches to community health improvement such as healthy cities and communities have the potential to strengthen community capacity through leadership development. The healthy cities and communities process orients existing local leadership to new community problem-solving strategies and draws out leadership abilities among residents not previously engaged in civic life. In an eva…	y	Health promotion practice	Embase	Journal Article	community health improvement	1	0	2	community health improvement	0	Californian Healthy Cities programme	2	0	0	Californian cities	35	California	USA	USACalifornia	1	1	0
Korfmacher, K. S.	2008	Collaborating for primary prevention: Rochester's new lead law	In December 2005, the City Council of Rochester, New York, passed an amendment to its municipal code requiring inspection for and correction of lead hazards. Local lead poisoning prevention advocates had long recognized the need for stronger lead policy to address Rochester's high rate of childhood lead poisoning. Between 2000 and 2005, a diverse coalition of educators, healthcare professionals, …	y	Journal of public health management and practice : JPHMP	Embase	Journal Article	lead poisoning prevention	1	43	2	municipal code to eliminate lead poisoning	2	coalition	4	2	0	Rochester (USA)	174	Rochester	usa	usaRochester	1	1	0
Zuzelo, P. R.; Gettis, C.; Hansell, A. W.; Thomas, L.	2008	Describing the influence of technologies on registered nurses' work	PURPOSE/OBJECTIVE: The purpose of this study was to describe the influence of technologies on registered nurses' (RNs) work. The study examined the characteristics of technologies that encourage or hinder their correct use and identified RNs' concerns when introduced to new or changed technologies. DESIGN: Four focus group sessions were conducted to collect data describing nurses' concerns as the…	y	Clinical nurse specialist CNS	Embase	Journal Article	Nurse productivity	2	40	2	assessment of technology in nurse practice	4	not stated	0	0	0	noreastern city (USA)	0	no city or multiple cities stated	0	0no city or multiple cities stated	1	1	0
Larsen, K.; Gilliland, J.	2008	Mapping the evolution of 'food deserts' in a Canadian city: supermarket accessibility in London, Ontario, 1961-2005	BACKGROUND: A growing body of research suggests that the suburbanization of food retailers in North America and the United Kingdom in recent decades has contributed to the emergence of urban 'food deserts', or disadvantaged areas of cities with relatively poor access to healthy and affordable food. This paper explores the evolution of food deserts in a mid-sized Canadian city (London, Ontario) by…	y	International journal of health geographics	Embase	Journal Article	access to healthy food	1	28	2	Mapiping availability of helathy food	4	Geographic Information System (GIS)	0	0	0	London (Ontario, Canada)	116	London	canada	canadaLondon	2	1	1
Fera, T.; Bluml, B. M.; Ellis, W. M.; Schaller, C. W.; Garrett, D. G.	2008	The Diabetes Ten City Challenge: interim clinical and humanistic outcomes of a multisite community pharmacy diabetes care program	OBJECTIVE: To assess clinical and humanistic outcomes 1 year after initiating the Diabetes Ten City Challenge (DTCC), a multisite community pharmacy health management program for patients with diabetes. DESIGN: Interim observational analysis of deidentified aggregate data from participating employer clients. SETTING: 29 employers at 10 distinct geographic sites contracting for patient care servic…	y	Journal of the American Pharmacists Association : JAPhA	Embase	Journal Article	diabetes	2	9	2	community pharmacy health management programme	3	scheduled consultations for those with diabetes in community pharmacies	3	0	0	not stated	0	no city or multiple cities stated	0	0no city or multiple cities stated	0	0	2
Nykiforuk, C. I. J.; Eyles, J.; Campbell, H. S.	2008	Smoke-free spaces over time: A policy diffusion study of bylaw development in Alberta and Ontario, Canada	Policy diffusion is a process whereby political bodies 'learn' policy solutions to public health problems by imitating policy from similar jurisdictions. This suggests that diffusion is a critical element in the policy development process, and that its role must be recognised in any examination of policy development. Yet, to date, no systematic work on the diffusion of smoke-free spaces bylaws ha…	y	Health and Social Care in the Community	Embase	Journal Article	reducing smoking	1	7	2	policies for smoke free areas	2	policy	4	1	0	Canada (not stated)	0	no city or multiple cities stated	0	0no city or multiple cities stated	2	1	0
Moore, K. M.; Reddy, V.; Kapell, D.; Balter, S.	2008	Impact of electronic laboratory reporting on hepatitis a surveillance in New York city	Background: The New York City Department of Health and Mental Hygiene (DOHMH) coordinates the administration of timely postexposure prophylaxis (PEP) to contacts of hepatitis A cases, making prompt disease reporting especially valuable. Electronic laboratory reporting (ELR) has been shown to improve timeliness of infectious disease reporting, and DOHMH began receiving hepatitis A reports via ELR …	y	Journal of Public Health Management and Practice	Embase	Journal Article	electronic reporting	2	35	2	electronic reporting of infectious disease	4	DoHMH	5	0	0	NYC	147	New York City	usa	usaNew York City	1	1	1
Bradley, E.; Hartwig, K. A.; Rowe, L. A.; Cherlin, E. J.; Pashman, J.; Wong, R.; Dentry, T.; Wood, E. W.; Abebe, Y.	2008	Hospital quality improvement in Ethiopia: A partnership-mentoring model	Background and Objective: Quality improvement efforts are increasingly common in the United States; however, their use in developing countries is limited. We sought to evaluate the impact of a large-scale intervention on several key management indicators through hospital quality improvement efforts. Design: Pre-post-descriptive study of 14 hospitals in Ethiopia. Setting: Six regions and two city …	y	International Journal for Quality in Health Care	Embase	Journal Article	Hospital QI	2	39	2	Mentors placed in hospitals for 1 year	1	collaboration between Ministry of Health and Clinton Initiative	8	0	0	2 cities in Ethiopia	0	no city or multiple cities stated	0	0no city or multiple cities stated	25	6	1
Frieden, T. R.; Bassett, M. T.; Thorpe, L. E.; Farley, T. A.	2008	Public health in New York City, 2002-2007: Confronting epidemics of the modern era	Long after the leading causes of death in the United States shifted from infectious diseases to chronic diseases, many public health agencies have not established effective policies and programmes to prevent current health problems. Starting in 2002, the New York City health department, an agency with a long history of innovation, undertook initiatives to address chronic disease prevention and co…	y	International Journal of Epidemiology	Embase	Journal Article	public health	1	50	2	numerous activites to improve public health	7	DoHMC	5	0	0	NYC	147	New York City	usa	usaNew York City	1	1	0
Stern, R.; Green, J.	2008	A seat at the table? A study of community participation in two healthy cities projects	Achieving community participation has become a statutory obligation for many national and local governments, building on the optimism about the possible benefits to partnerships. However, there have been substantial critiques of the limited gains made in increasing the levels and outcomes of community participation. This paper explores the role of meetings in shaping the contribution of communiti…	y	Critical Public Health	Embase	Journal Article	health	1	0	2	community participation to improve health	0	community participation	2	0	0	2 cities (not stated)	0	no city or multiple cities stated	0	0no city or multiple cities stated	0	0	0
Lucas, B.; Small, N.; Greasley, P.; Daley, A.	2008	A reassuring presence: An evaluation of Bradford District Hospice at Home service	Background. Within the United Kingdom, a developing role for primary care services in cancer and palliative care has resulted in an increase in palliative home care teams. The provision of professional care in the home setting seeks to provide necessary services and enhanced choice for patients whose preference is to die at home. A mismatch between patient preference for home death and the actual…	y	BMC Palliative Care	Embase	Journal Article	improve end of life care	2	45	2	hospice at home service	3	commissioned additional service	6	0	0	Bradford (UK)	25	Bradford	england	englandBradford	3	3	1
Bleakley, A.; Merzel, C.; Messeri, P.; Gift, T.; Kevin Malotte, C.; Middlestadt, S.; VanDevanter, N.	2008	Check out that body: A community awareness campaign in New York City	The authors evaluate the effectiveness of the small media campaign in raising community awareness about the importance of going for a health check up. Data were collected over time from 535 respondents ages 15-30 years using cross-sectional surveys in two low-income, predominantly African-American communities in New York city. Regression analyses indicated campaign material recognition at 15 mont…	y	Journal of Primary Prevention	Embase	Journal Article	increase health check	1	0	2	community awareness campaign	1	not stated	0	0	0	NYC	147	New York City	usa	usaNew York City	1	1	1
Zakroyeva, A.; Goldberg, D.; Gask, L.; Leese, M.	2008	Training Russian family physicians in mental health skills	Objective: This paper describes the setting up of training for family physicians in mental health skills, with the results obtained for the first 75 doctors who attended the course, in the city of Ekaterinburg, Russian Federation. Methods: Instruction was by lectures, discussion groups, and role-plays, initially using the World Psychiatric Association's (WPA) training materials on mental health s…	y	European Journal of General Practice	EmbUI - 2008333780	Journal Article	improving mental health identification and treatment in primary care	2	25	2	training in mental health skills	1	lectures, discussion groups and role play	0	0	0	Ekaterinburg (Russia)	67	Yekaterinburg	russia	russiaYekaterinburg	47	3	1
Ulukanligil, M.	2008	School-based deworming programme in Sanliurfa, Turkey: Changing from externally funding phase to self-sufficient phase	In Sanliurfa, Turkey, externally funded temporary deworming activities have led to an internally funded self-sufficient programme in 2004-05 academic year. A total of 200 000 doses of mebendazole were distributed to schoolchildren, absentee children and small children and women through both schools and health centres. We interviewed 64 representative teachers, 82 administrative teachers, 112 scho…	y	Journal of Tropical Pediatrics	Embase	Journal Article	worms in school children	2	49	2	deworming programme	3	multipartner programme	8	0	0	Sanliurfa (Turkey)	183	Sanliurfa	turkey	turkeySanliurfa	57	3	1
Thompson, B. K.; Peck, M.; Brandert, K. T.	2008	Integrating preconception health into public health practice: A tale of three cities	In 2006, the national Select Panel on Preconception Care published a set of 10 recommendations on how to improve preconception health and healthcare in the United States. Since then, CDC has been engaged in efforts to ensure that those recommendations are implemented. To help translate the national recommendations into action at the local level, CDC funded CityMatCH, a national maternal and child…	y	Journal of Women's Health	Embase	Journal Article	improved preconception health and healthcare	1	47	2	preconception health	1	national fundign supporting a collaborative approach.	8	2	0	Hartford (Connecticut), Nashville (Tennessee) and Los Angeles (California) all USA	0	no city or multiple cities stated	0	0no city or multiple cities stated	1	1	0
Kegler, M. C.; Norton, B. L.; Aronson, R.	2008	Achieving organizational change: Findings from case studies of 20 California healthy cities and communities coalitions	As part of an evaluation of the California Healthy Cities and Communities (CHCC) Program, we assessed the extent to which coalitions implementing the healthy cities and communities model demonstrated capacity to leverage financial resources, expand programs and influence organizational policies. The evaluation design was a multiple case study of 20 participating communities with cross-case analys…	y	Health Promotion International	Embase	Journal Article	health	1	0	2	California Helathy Cities and Communities (CHCC)	0	coalition	2	0	0	California Cities	35	California	USA	USACalifornia	1	1	0
Huang, H.; Ye, X.; Cai, Y.; Shen, L.; Xu, G.; Shi, R.; Jin, X.	2008	Study on peer-led school-based HIV/AIDS prevention among youths in a medium-sized city in China	HIV/AIDS epidemic is crucial in China; however, few studies were performed on youths. This study was performed to examine the effectiveness of peer-led HIV prevention intervention on HIV-related knowledge, attitudes and behaviour intention in senior high-school students in San-ming, a medium-sized city in Fujian province. Three thousand and sixty-eight students completed self-administered questio…	y	International Journal of STD and AIDS	Embase	Journal Article	HIV/AIDs prevention	1	2	1	school based peer led HiV prevention intervention	1	not stated	0	0	0	San-ming (Fujian province, China)	184	Sanming	china	chinaSanming	5	4	1
Leighton, Y.; Clegg, A.; Bee, A.	2008	Evaluation of community matron services in a large metropolitan city in England	Investment in community matron service development is an important feature of health policy in the UK, and underpins a national strategy to improve care for people with long-term conditions. These new services are under pressure to demonstrate added value in terms of patient experience and a reduction in unplanned hospital bed usage. The focus of this article is an evaluation of community matron …	y	Quality in Primary Care	Embase	Journal Article	improve care for those with long term condition	2	38	2	Community matron servcie	3	commissioned service	6	0	0	large city in UK	0	no city or multiple cities stated	0	0no city or multiple cities stated	3	3	1
Cesaroni, G.; Forastiere, F.; Agabiti, N.; Valente, P.; Zuccaro, P.; Perucci, C. A.	2008	Effect of the Italian smoking ban on population rates of acute coronary events	BACKGROUND - Several countries in the world have not yet prohibited smoking in public places. Few studies have been conducted on the effects of smoking bans on cardiac health. We evaluated changes in the frequency of acute coronary events in Rome, Italy, after the introduction of legislation that banned smoking in all indoor public places in January 2005. METHODS AND RESULTS - We analyzed acute c…	y	Circulation	Embase	Journal Article	reducing smoking	1	7	2	legislation to ban smoking in all indoor public places	2	not stated	4	0	0	Rome	175	Rome	italy	italyRome	34	3	2
Michener, J. L.; Yaggy, S.; Lyn, M.; Warburton, S.; Champagne, M.; Black, M.; Cuffe, M.; Califf, R.; Gilliss, C.; Williams, R. S.; Dzau, V. J.	2008	Improving the health of the community: Duke's experience with community engagement	Evidence is accumulating that the United States is falling behind in its potential to translate biomedical advances into practical applications for the population. Societal forces, increased awareness of health disparities, and the direction of clinical and translational research are producing a compelling case for AHCs to bridge the gaps between scientific knowledge and medical advancement and b…	y	Academic Medicine	Embase	Journal Article	improved health	1	0	2	translating biomedical advances into applications for the benefit of population health	0	collaboration	2	0	0	Durham (North Carolina, USA)	65	Durham	usa	usaDurham	1	1	0
Pumtong, S.; Boardman, H. F.; Anderson, C. W.	2008	Pharmacists' perspectives on the Pharmacy First Minor Ailments Scheme	Objective: To investigate pharmacists' perspectives about the acceptability of the Pharmacy First Minor Ailments Scheme and barriers to the use of the scheme as well as to determine potential improvements to the scheme. Method: Semi-structured interviews were conducted with 26 pharmacists between November 2004 and March 2005. Setting: Community pharmacies within Nottingham City Primary Care Trust…	y	International Journal of Pharmacy Practice	Embase	Journal Article	pharmacist first demand management	2	38	2	pharmacy minor ailments scheme	3	commissioned	6	0	0	Nottingham (UK)	148	Nottingham	england	englandNottingham	3	3	1
Bobrow, B. J.; Clark, L. L.; Ewy, G. A.; Chikani, V.; Sanders, A. B.; Berg, R. A.; Richman, P. B.; Kern, K. B.	2008	Minimally interrupted cardiac resuscitation by emergency medical services for out-of-hospital cardiac arrest	Context: Out-of-hospital cardiac arrest is a major public health problem. Objective: To investigate whether the survival of patients with out-of-hospital cardiac arrest would improve with minimally interrupted cardiac resuscitation (MICR), an alternate emergency medical services (EMS) protocol. Design, Setting, and Patients: A prospective study of survival-to-hospital discharge between January 1,…	y	JAMA - Journal of the American Medical Association	Embase	Journal Article	improved out of hospital cardia arrest survival	2	30	2	changed pathway / protocol of care	3	not stated	3	0	0	2 cities in Arizona (USA)	0	no city or multiple cities stated	0	0no city or multiple cities stated	1	1	2
Capponi, L.; Waldron, J.; Mackle, K.	2008	Building and deploying a patient registry to measure and improve patient care	Objective: In the United States 7 out of every 10 deaths are caused by chronic diseases. New York City Health and Hospitals Corporation (HHC) is attempting to address this issue through adopton of the Chronic Care Model, including promoting improved compliance with evidence-based best practice through the use of a Patient Registry. The purpose of a patient registry is to (i) Provide a disease spe…	y	Journal on Information Technology in Healthcare	Embase	Journal Article	improve patient care	2	39	2	patient registry to improve compliance with evidence best practice healthcare	4	NYC Health and Hospital Corporation (HCC)	3	0	0	NYC	147	New York City	usa	usaNew York City	1	1	1
Hegerl, U.; Wittmann, M.; Arensman, E.; van Audenhove, C.; Bouleau, J. H.; van der Feltz-Cornelis, C.; Gusmao, R.; Kopp, M.; Lohr, C.; Maxwell, M.; Meise, U.; Mirjanic, M.; Oskarsson, H.; Sola, V. P.; Pull, C.; Pycha, R.; Ricka, R.; Tuulari, J.; Varnik, A.; Pfeiffer-Gerschel, T.	2008	The 'European Alliance Against Depression (EAAD)': A multifaceted, community-based action programme against depression and suicidality	Action programmes fostering partnerships and bringing together regional and national authorities to promote the care of depressed patients are urgently needed. In 2001 the 'Nuremberg Alliance Against Depression' was initiated as a community-based model project within the large-scale 'German Research Network on Depression and Suicidality' (Kompetenznetz 'Depression, Suizidalitat'). The 'Nuremberg …	y	World Journal of Biological Psychiatry	Embase	Journal Article	improve care for depression	2	25	2	mulifaceted commonity based programme	0	collaboration	2	0	0	Nuremberg (5ook population)	150	Nuremberg	germany	germanyNuremberg	28	3	1
Carriere, G. L.	2008	Linking women to health and wellness: Street Outreach takes a population health approach	In a small city (population 86,000) situated in the Interior Health Authority, one of six health authorities in British Columbia, Canada, a local Public Health Street Outreach program was challenged with addressing the increasing complexities of individuals and families affected by substance use, poverty, mental illness, human immunodeficiency virus (HIV), hepatitis C virus (HCV), and homelessnes…	y	International Journal of Drug Policy	Embase	Journal Article	health	1	0	2	integrated street outreach for sustance use, poverty, mental illness, infectious diseases and homelessness	3	Health Authority	5	0	0	small city (not stated), British Columbia, Canada (population 86,000)	0	no city or multiple cities stated	0	0no city or multiple cities stated	2	1	0
Ignotti, E.; De Oliveira, B. F. A.; Hartwig, S.; De Oliveira, H. C.; Scatena, J. H. G.	2007	Analysis of the Tuberculosis Control Program in the city of Caceres, Brazil, prior to and after the implementation of a Family Health Program. [Portuguese, English]	Objective: To analyze the effectiveness of the Tuberculosis Control Program, in conjunction with the recently incorporated Family Health Program, in the city of Caceres, Brazil, between 1999 and 2004. Methods: This was a descriptive epidemiological study, based on the registry of tuberculosis cases diagnosed and treated in Caceres, according to the characteristics of the cases diagnosed, whether …	y	Jornal Brasileiro de Pneumologia	Embase	Journal Article	TB control	2	34	1	decentralised treatment through implemenation of Family Health Program (FHP)	3	Family Health Programme	8	0	0	Ceceres (Brazil)	43	Caceres	brazil	brazilCaceres	14	2	2
Bowen, C.	2007	Health impact assessments in London: assessing the London Mayoral strategies	Between 2001 and 2003 the London Health Commission undertook health impact assessments (HIAs) on a series of strategies developed by the Greater London Authority and the mayor of London. The HIAs were rapid, each involving a literature review and a participant workshop. In all cases the reports made a series of recommendations that were given to the mayor. The HIAs led to changes and ensured that…	y	New South Wales public health bulletin	Embase	Journal Article	health	1	0	2	Health Impact Assessments	0	not stated	1	0	1	London	115	London	england	englandLondon	3	3	1
Howe, R. T.	2007	Developing a national approach to building healthy and sustainable cities	Effective strategies to build a national approach to the integration of health and urban planning at all levels of government is essential if the health problems of urban Australians, such as obesity and respiratory illnesses, are to improve. This paper examines some policies and initiatives that could facilitate intergovernment cooperation on health and sustainability within the constraints of A…	y	New South Wales public health bulletin	Embase	Journal Article	health	1	50	2	integration of health and urban planning	2	policy	1	0	0	not stated (Australia0	0	no city or multiple cities stated	0	0no city or multiple cities stated	9	5	0
McMichael, A. J.	2007	Will considerations of environmental sustainability revitalise the policy links between the urban environment and health?	This paper explores when and how considerations of population health have influenced the creation, planning and management of cities. Cities--now the dominant human habitat--must be planned and managed sustainably in a world that is manifestly experiencing increasing environmental and social strains. Early industrialisation entailed crowding, squalor and industrial environmental blight; the two g…	y	New South Wales public health bulletin	EmbasUI - 17601402	Journal Article	health	1	0	2	health and urban planning	2	policy	1	0	0	not stated	0	no city or multiple cities stated	0	0no city or multiple cities stated	0	0	0
Goepel, E.	2007	Development of Healthy Cities networks in Europe	The Healthy Cities network in Europe was inspired by the Ottawa Charter for Health Promotion when it was launched in 1987. The networking process was initiated by the WHO Regional Office for Europe, but developed its own dynamics in different European countries during a time marked by fundamental political transformations in many of the countries of Eastern Europe. The networks then connected wit…	y	Promotion & education	Embase	Journal Article	health	1	0	2	WHO Healthy Cities network	0	policy and collaboration	9	0	0	not stated	0	no city or multiple cities stated	0	0no city or multiple cities stated	0	0	0
Collie-Akers, V. L.; Fawcett, S. B.; Schultz, J. A.; Carson, V.; Cyprus, J.; Pierle, J. E.	2007	Analyzing a community-based coalition's efforts to reduce health disparities and the risk for chronic disease in Kansas City, Missouri	BACKGROUND: Although it is well known that racial and ethnic minorities in the United States have a higher prevalence of chronic diseases and a higher rate of related deaths than the overall U.S. population, less is understood about how to create conditions that will reduce these disparities. CONTEXT: We examined the effectiveness of a collaborative community initiative--the Kansas City-Chronic D…	y	Preventing chronic disease	Embase	Journal Article	reducing health disparities	1	50	2	Kansas City Chronic Disease Coalition	0	collaboration	2	0	0	Kansas (Missouri) (USA)	101	Kansas City	usa	usaKansas City	1	1	1
Gould, D. A.; Lynn, J.; Halper, D.; Myers, S. K.; Simon, L.; Holmes, H.	2007	The New York City Palliative Care Quality Improvement Collaborative	BACKGROUND: Care for persons living with fatal chronic conditions is expensive and challenging, and can be unreliable. A quality improvement collaborative was conducted to develop capacity among health care providers in a single geographic area-New York City-to apply quality improvement methodology to palliative care services.. METHODS: The Palliative Care Quality Improvement Collaborative (PC-Qu…	y	Joint Commission journal on quality and patient safety / Joint Commission Resources	Embase	Journal Article	improve palliative care	2	45	2	QI collaborative and rapid cycle improvements	3	collaborative	2	0	0	NYC	147	New York City	usa	usaNew York City	1	1	1
Nguyen, T. Q.; Thorpe, L.; Makki, H. A.; Mostashari, F.	2007	Benefits and barriers to electronic laboratory results reporting for notifiable diseases: the New York City Department of Health and Mental Hygiene experience	OBJECTIVES: Despite national support for electronic laboratory reporting (ELR), the transition from paper to electronic reporting has been slow both nationally and locally. We assessed the ELR experience of New York City's surveillance programs to identify barriers to ELR implementation and generalizable lessons about automated electronic notifiable disease surveillance. METHODS: We conducted int…	y	American journal of public health	Embase	Journal Article	improving disease reporting and management	2	35	2	electronic laboratory reporting	3	DOHMH	5	0	0	NYC	147	New York City	usa	usaNew York City	1	1	1
Anonymous	2007	Decline in smoking prevalence--New York City, 2002-2006	In 2002, after a decade with no decrease in smoking prevalence, New York City began implementation of a five-point tobacco-control program consisting of increased taxation in 2002, establishment of smoke-free workplaces in 2003, public and health-care--provider education, cessation services, and rigorous evaluation, including annual cross-sectional, citywide telephone surveys using the same measu…	y	Mmwr	Embase	Journal Article	reducing smoking	1	7	2	tobacco control programme	7	DOHMH	5	0	0	NYC	147	New York City	usa	usaNew York City	1	1	2
Govinda, K. R.; Vijayakumaran, P.; Krishnamurthy, P.; Bevanur, M. S.	2007	Effective participation of TB sanatoria in Revised National TB Control Programme (DOTS) in a metropolitan city	BACKGROUND: Revised National TB Control Programme has been implemented since 1998 in Bangalore metropolitan city which has several big general hospitals, including two TB sanatoria which attract a large number of respiratory symptomatic and TB patients. Till recently there was significant loss of patients for follow up because of lack of mechanism to reach the patients, good recording practices a…	y	The Indian journal of tuberculosis	Embase	Journal Article	TB care	2	34	1	referral mechanism between central TB hospital to peripheral health centres	4	national programme	8	0	0	Bangalore	12	Bengaluru	India	IndiaBengaluru	32	4	1
Rogers, N.; Anderson, W.	2007	A community development approach to deal with public drug use in Box Hill	The use of alcohol and other drugs in public space is one that generates much heat in the public discourse and in the media. Too often the responses called for to reduce the problems of public amenity involve punitive policing and other responses that aim to engineer (mostly) young people out of these public spaces. Often local retailers are a key stakeholder group calling loudest for punitive ac…	y	Drug and Alcohol Review	Embase	Journal Article	reducing drug and alcohol harm	1	13	2	communicty development	1	collaboration between local retailers and stakeholders	2	0	0	Whitehorse (nr Melbourne) (Australia)	225	Whitehorse	Australia	AustraliaWhitehorse	9	5	0
Jolly, K.; Taylor, R.; Lip, G. Y. H.; Greenfield, S.; Raftery, J.; Mant, J.; Lane, D.; Jones, M.; Lee, K. W.; Stevens, A.	2007	The Birmingham Rehabilitation Uptake Maximisation Study (BRUM). Home-based compared with hospital-based cardiac rehabilitation in a multi-ethnic population: Cost-effectiveness and patient adherence	Objectives: To evaluate the relative effectiveness and cost-effectiveness of a home-based programme of cardiac rehabilitation using the Heart Manual, with centre-based programmes. It also sought to explore the reasons for non-adherence to cardiac rehabilitation programmes. Design: An individually randomised trial, with minimisation for age, gender, ethnicity, initial diagnosis and hospital of rec…	y	Health Technology Assessment	Embase	Journal Article	improve caridac rehabilitation service	2	38	2	Home base cardia rehabilitation programme	3	not stated	3	0	0	Birmingham	18	Birmingham	england	englandBirmingham	3	3	3
Conway, K.; Greenaway, S.; Casswell, S.; Liggins, S.; Broughton, D.	2007	Community action - Challenges and constraints - Implementing evidence-based approaches within a context of reorienting services	Community action on alcohol use-related projects face significant challenges in focusing efforts where they are most likely to be effective - on environmental strategies for optimum impact and sustainable institutional change. Reorienting and enhancing the efforts of existing services is a crucial issue for all countries with limited resources. This paper evaluates the use of a public health part…	y	Substance Use and Misuse		Journal Article	reduce alcohol consumption related harm	1	13	2	partnership model to reorient existing resources	0	public health partnership model	2	0	0	City in New Zealand	0	no city or multiple cities stated	0	0no city or multiple cities stated	40	5	1
Barreto, M. L.; Genser, B.; Strina, A.; Teixeira, M. G.; Assis, A. M. O.; Rego, R. F.; Teles, C. A.; Prado, M. S.; Matos, S. M.; Santos, D. N.; dos Santos, L. A.; Cairncross, S.	2007	Effect of city-wide sanitation programme on reduction in rate of childhood diarrhoea in northeast Brazil: assessment by two cohort studies	Background: A city-wide sanitation intervention was started in Salvador, Brazil, in 1997 to improve sewerage coverage from 26% of households to 80%. Our aim was to investigate the epidemiological effect of this city-wide sanitation programme on diarrhoea morbidity in children less than 3 years of age. Methods: The investigation was composed of two longitudinal studies done in 1997-98 before the i…	y	Lancet		Journal Article	reducing childhood diarrhoea	1	0	2	sanitation intervention	2	implemented sanitation	8	0	0	Salvador (Brazil)	185	Salvador	brazil	brazilSalvador	14	2	2
Sahip, Y.; Molzan Turan, J.	2007	Education for expectant fathers in workplaces in Turkey	Worldwide, there is increasing recognition that if family and reproductive health programmes are to be successful, the involvement of men is essential. As part of the problem, men also have to be seen as part of the solution. The reality is that in many countries, including Turkey, men generally do not accompany their partners to health facilities for family planning, antenatal and postnatal serv…	y	Journal of Biosocial Science	Embase	Journal Article	improved family and reproductive health and health services	1	0	2	workplace programme targeting men	1	trained workplace physicians to deliver training	0	0	0	Istanbul	103	Istanbul	turkey	turkeyIstanbul	57	3	1
Parra, D.; Gomez, L.; Pratt, M.; Sarmiento, O. L.; Mosquera, J.; Triche, E.	2007	Policy and built environment changes in Bogota and their importance in health promotion	There is an increasing interest in establishing the influence of urban environments on health. The importance of changes to environmental policy in order to promote physical activity has been emphasized during recent years. Bogota, the capital of Columbia, is recognized as a Latin American leader in its creation of a more activity friendly environment. The city has undergone a number of urban and…	y	Indoor and Built Environment	Embase	Journal Article	improve physical activity	1	29	2	Improve the environmnental determinents of health	2	policy	1	0	0	Bogota (Columbia)	20	bogota	Colombia	Colombiabogota	21	2	0
Wang, W. Z.; Jiang, B.; Wu, S. P.; Hong, Z.; Yang, Q. D.; Sander, J. W.; Du, X. L.; Bao, Q. J.	2007	Change in stroke incidence from a population-based intervention trial in three urban communities in China	Stroke has been the main cause of death in most urban residents in China since the 1990s. A community-based intervention trial carried out in China aimed to reduce the incidence and mortality of stroke. In 1991, two well-matched communities each with approximately 50,000 people were selected as intervention or control communities in the urban areas of Beijing, Shanghai and Changsha. Regular healt…	y	Neuroepidemiology	Embase	Journal Article	reducing stroke incidence	1	19	2	regular health education and health promotion activites	1	community based intervention	0	0	0	Beijing & Shanghai and Changsha	0	no city or multiple cities stated	0	0no city or multiple cities stated	20	4	2
Chen, H. T.; Liang, S.; Liao, Q.; Wang, S.; Schumacher, J. E.; Creger, T. N.; Wilson, C. M.; Dong, B.; Vermund, S. H.	2007	HIV voluntary counseling and testing among injection drug users in south China: A study of a non-government organization based program	HIV voluntary counseling and testing (VCT) programs are usually delivered by government health agencies in China. This study examined the feasibility of using a Chinese non-government organization (NGO) to deliver a VCT program to injection drug users (IDUs) in a southern Chinese city. The process data indicated the program successfully recruited and served 226 male and female IDUs in 4 months. T…	y	AIDS and Behavior	Embase	Journal Article	Improved HIV counseling and testing	2	2	1	NGO to delivery counseling and testing program	3	NGO delivered service	3	0	0	Southern Chinese City	0	no city or multiple cities stated	0	0no city or multiple cities stated	5	4	1
Ma, M. H. M.; Chiang, W. C.; Ko, P. C. I.; Huang, J. C. C.; Lin, C. H.; Wang, H. C.; Chang, W. T.; Hwang, C. H.; Wang, Y. C.; Hsiung, G. H.; Lee, B. C.; Chen, S. C.; Chen, W. J.; Lin, F. Y.	2007	Outcomes from out-of-hospital cardiac arrest in Metropolitan Taipei: Does an advanced life support service make a difference?	Background: Out-of-hospital cardiac arrest (OHCA) is of major medical and public health significance. It also serves as a good indicator in assessing the performance of local emergency medical services system (EMS). There have been arguments for and against the benefits of advanced life support (ALS) over basic life support with defibrillator (BLS-D) for treating OHCA. Aims of the study: The stud…	y	Resuscitation	Embase	Journal Article	improved cardiac arrest outcomes (healthcare)	2	30	2	implemented advanced life support (ALS) service	3	new services	3	0	0	Taipei (2.65m people)	212	Taipei	Taiwan	TaiwanTaipei	55	4	2
Patel, H.; Baeza, J.; Patel, M.; Greene, L.; Theobald, N.	2007	Improving sexual health services in the city: Can the NHS learn from clients and the service industry	Objective: Genitourinary service providers are struggling to meet patient demand and have introduced changes in access structure to cope. In this study, we explored the perspectives of clients and providers upon the different models of access introduced and whether these maintained service quality using the SERQUAL model. Methods: Primary data were collected in May 2005 at two genitourinary medic…	y	Health Expectations	Embase	Journal Article	improving sexual health services	2	47	2	changes to access of sexual health services	3	not stated	3	0	0	London	115	London	england	englandLondon	3	3	1
Vlahov, D.; Freudenberg, N.; Proietti, F.; Ompad, D.; Quinn, A.; Nandi, V.; Galea, S.	2007	Urban as a determinant of health	Cities are the predominant mode of living, and the growth in cities is related to the expansion of areas that have concentrated disadvantage. The foreseeable trend is for rising inequities across a wide range of social and health dimensions. Although qualitatively different, this trend exists in both the developed and developing worlds. Improving the health of people in slums will require new ana…	i	Journal of Urban Health	Embase	Journal Article		not stated								0			no city or multiple cities stated	0	0no city or multiple cities stated
Ompad, D. C.; Galea, S.; Caiaffa, W. T.; Vlahov, D.	2007	Social determinants of the health of urban populations: Methodologic considerations	A full understanding of the role of the urban environment in shaping the health of populations requires consideration of different features of the urban environment that may influence population health. The social environment is key to understanding the way in which cities affect the health of populations. Social determinants of health (SDH) are important, generally, yet can have different effect…	i	Journal of Urban Health	Embase	Journal Article	health	not stated			examination of social determinents					0			no city or multiple cities stated	0	0no city or multiple cities stated
Aronson, R. E.; Wallis, A. B.; O'Campo, P. J.; Whitehead, T. L.; Schafer, P.	2007	Ethnographically informed community evaluation: A framework and approach for evaluating community-based initiatives	Objectives: This paper describes ethnographically informed community evaluation (EICE), a framework for evaluating complex community-based interventions, and illustrates its use in the evaluation of Baltimore City Healthy Start, a federally funded infant mortality prevention project. EICE, which is influenced by cultural anthropology and assets-based community assessment, supports continuous prog…	y	Maternal and Child Health Journal	Embase	Journal Article	infant mortality prevention	1	37	2	community based interventions	0	federally funded	8	0	0	Baltimore	11	baltimore	USA	USAbaltimore	1	1	0
Sun, A.; Zhang, J.; Tsoh, J.; Wong-Kim, E.; Chow, E.	2007	The effectiveness in utilizing Chinese media to promote breast health among Chinese women	To increase the awareness and practice of breast health guidelines, a media-based education campaign on breast health was launched among immigrant Chinese community in San Francisco. The media campaign included airing two public service announcements (PSAs) on Chinese television and radio stations and publishing the same message in Chinese newspapers during 2000. Seven-hundred-ten face-to-face in…	y	Journal of Health Communication	Embase	Journal Article	breast health	1	12	2	media based ecucation campaign	1	not stated	0	0	0	San francisco	180	San Francisco	usa	usaSan Francisco	1	1	1
Engler-Stringer, R.; Berenbaum, S.	2007	Exploring food security with collective kitchens participants in three Canadian cities	Collective kitchens are small groups of people who pool their resources to cook large quantities of food. With the help of semi-participant observation and in-depth individual interviews, this study is an exploration of participants' perceptions of changes in food security since becoming involved in a collective kitchen. Several important themes emerged, including Increased Variety, Making Ends M…	y	Qualitative Health Research	Embase	Journal Article	food security	1	28	2	collective food kitchens (small groups of people that share food resources)	2	not stated	0	0	0	3 canadian cities (not stated which)	0	no city or multiple cities stated	0	0no city or multiple cities stated	2	1	1
Adusumilli, S. R.; Tobin, J. N.; Younge, R. G.; Kendall, M.; Kukafka, R.; Khan, S.; Chang, O.; Mahabir, K.	2006	The New York City eClinician Project: using Personal Digital Assistants and wireless internet access to support emergency preparedness and enhance clinical care in community health centers	The New York City Department of Health and Mental Hygiene, The Community Health Care Association of New York State and Clinical Directors Network are collaborating on the "eClinician Project," which has distributed seven hundred public health-friendly, wireless (WiFi) enabled Personal Digital Assistants (PDAs) to primary care clinicians working in New York City, federally funded, Community Health…	y	Amia ..	Embase	Journal Article	emergency preparedness and improved care in community health centres	2	23	2	Personal Digital Assistants and internet access	4	NYCDoHMH	5	0	0	NYC	147	New York City	usa	usaNew York City	1	1	0
Barbot, O.; Platt, R.; Marchese, C.	2006	Using preprinted rescue medication order forms and health information technology to monitor and improve the quality of care for students with asthma in New York City public schools		y	Journal of School Health	Embase	Journal Article	Improved Asthma Care	1	5	2	health information technology	4	not stated	0	0	0	NYC	147	New York City	usa	usaNew York City	1	1	0
Bruzzese, J. M.; Evans, D.; Wiesemann, S.; Pinkett-Heller, M.; Levison, M. J.; Du, Y.; Fitzpatrick, C.; Krigsman, G.; Ramos-Bonoan, C.; Turner, L.; Mellins, R. B.	2006	Using school staff to establish a preventive network of care to improve elementary school students' control of asthma	School-based asthma interventions delivered by nonschool staff have been successful but are limited in their reach because of the cost and effort of bringing in outside educators and their inability to establish improved communication about asthma between schools, families, and primary care providers (PCPs). To address these problems, Columbia University and the New York City Department of Educat…	y	Journal of School Health	Embase	Journal Article	Asthma control	1	5	2	Comprehensive school based asthma intervention	7	NYDHMY, Dept of education, Columbia Univestiy, primary care providers	5	0	0	NYC	147	New York City	usa	usaNew York City	1	1	1
Gamez, R.; Parra, D.; Pratt, M.; Schmid, T. L.	2006	Muevete Bogota: promoting physical activity with a network of partner companies	In 1998 the mayor's office and the District Institute for Sports and Recreation created Muevete Bogota, a physical activity and health promotion programme for the capital city of Colombia. Muevete means to move or to be active, and this campaign to promote physical activity was designed to improve the health and quality of life of the citizens of Bogota through regular physical activity. The prog…	y	Promotion & education	Embase	Journal Article	health	1	29	2	phuscial activity and health promotion programme	1	collaboration	2	0	1	Bogota (Columbia)	20	bogota	Colombia	Colombiabogota	6	2	0
Johnson, D. B.; Smith, L. T.	2006	Testing the recommendations of the Washington State Nutrition and Physical Activity Plan: the Moses Lake case study	BACKGROUND: The Washington State Nutrition and Physical Activity Plan provides a framework in which policy makers can work together to build and support healthy environments for nutrition and physical activity. The city of Moses Lake, Wash, was chosen to serve as a pilot site to test the conceptual approaches and recommendations of the plan and to develop a model for healthy communities elsewhere…	y	Preventing chronic disease	Embase	Journal Article	nutrition and physcial activity	1	50	2	3 initiatives initially	2	policy	1	0	0	Moses Lake (Washington) (15k population)	138	Moses Lake	usa	usaMoses Lake	1	1	0
Ross, H.; Powell, L. M.; Bauer, J. E.; Levy, D. T.; Peck, R. M.; Lee, H. R.	2006	Community-based youth tobacco control interventions: Cost effectiveness of the full court press project	Background: We evaluated the impact of a community-based tobacco control project that was implemented in the city of Tucson, Arizona, USA, between 1996 and 2001. Aim: The project's goal was to reduce the prevalence of youth smoking through change in social norms at schools and in communities and workplaces. As is often the case, these community-based health promotion interventions were implemente…	y	Applied Health Economics and Health Policy	Embase	Journal Article	reduce youth smoking	1	7	2	tobacco control project	1	not stated	0	0	0	Tucson (Arizona)	214	Tucson	usa	usaTucson	1	1	1
Israel, B. A.; Krieger, J.; Vlahov, D.; Ciske, S.; Foley, M.; Fortin, P.; Guzman, J. R.; Lichtenstein, R.; McGranaghan, R.; Palermo, A. G.; Tang, G.	2006	Challenges and facilitating factors in sustaining community-based participatory research partnerships: Lessons learned from the Detroit, New York City and Seattle Urban Research Centers	In order to address the social, physical and economic determinants of urban health, researchers, public health practitioners, and community members have turned to more comprehensive and participatory approaches to research and interventions. One such approach, community-based participatory research (CBPR) in public health, has received considerable attention over the past decade, and numerous pub…	y	Journal of Urban Health	Embase	Journal Article	broader determinents of health	1	51	2	established partnerships	0	community based particpaorty reseearch	8	0	0	Detroit, NYC and Seattle	0	no city or multiple cities stated	0	0no city or multiple cities stated	1	1	0
Frattaroli, S.; Defrancesco, S.; Gielen, A. C.; Bishai, D. M.; Guyer, B.	2006	Local stakeholders' perspectives on improving the urban environment to reduce child pedestrian injury: Implementing effective public health interventions at the local level	Local-level public health interventions require action from multiple agencies, organizations and individuals, yet little is known about how best to work with stakeholders to facilitate change. We sought local stakeholders' perspectives on how best to address impediments to implementing interventions designed to reduce child pedestrian injury by improving the pedestrian environment. We conducted 2…	y	Journal of Public Health Policy	Embase	Journal Article	reducing child pedestrian injury	1	44	2	interventions to reduce child pedestrian injury	2	not stated	0	0	0	Baltimore	11	baltimore	USA	USAbaltimore	1	1	0
Minkler, M.; Vasquez, V. B.; Warner, J. R.; Steussey, H.; Facente, S.	2006	Sowing the seeds for sustainable change: A community-based participatory research partnership for health promotion in Indiana, USA and its aftermath	Community-based participatory research (CBPR) increasingly is being used in both developed and developing countries to study and address community-identified issues through a collaborative and empowering action-oriented process. In 2003-2005, a study was undertaken to document the impacts of CBPR on healthy public policy in the US. From an initial review of 80 partnership efforts, 10 were selecte…	y	Health Promotion International	Embase	Journal Article	Health	1	0	2	health promotion interventions, including policy and environment	0	Community based participatory research (CBPR) (Collaboration)	2	0	0	New Castle (USA)	141	New Castle	usa	usaNew Castle	1	1	0
Dorner, T.; Fodor, J. G.; Allichhammer, D.; Kiefer, I.; Lawrence, K.; D'Angelo, M. S.; Huebel, U.; Strunz, B.; Ohnoutka, A.; Antes, G.; Schmidt, H.; Kunze, M.; Rieder, A.	2006	A heart for Vienna - The prevention program for the big city. Blue-collar workers as a special target group	Objectives: To create awareness of cardiovascular health status by screening for cardiovascular risk factors, and thereby motivate people to improve their life style habits. This was carried out in form of a project within the framework of the government prevention programme "A Heart for Vienna" focussing on urban blue-collar workers, a population at greatest risk for developing cardiovascular di…	y	Wiener Medizinische Wochenschrift	Embase	Journal Article	cardiovascular	1	26	2	cardiovascular risk factors screening programme	0	not stated	0	0	0	Vienna	226	Vienna	austria	austriaVienna	10	3	1
Gany, F. M.; Shah, S. M.; Changrani, J.	2006	New York city's Immigrant Minorities: Reducing cancer health disparities	One million newcomers arrive in the United States every year; 11.7% of the total U.S. population is foreign-born. Immigrants face cancer care and research access barriers, including economic, immigration status, cultural, and linguistic. In 2000, the Center for Immigrant Health, NYU School of Medicine, launched the Cancer Awareness Network for Immigrant Minority Populations (CANIMP), a network co…	y	Cancer	Embase	Journal Article	Cancer	1	22	2	Cancer awareness network	1	centre for immigrant health	8	0	0	NYC	147	New York City	usa	usaNew York City	1	1	1
Plochg, T.; Delnoij, D. M. J.; Hogervorst, W. V. G.; Van Dijk, P.; Belleman, S.; Klazinga, N. S.	2006	Local health systems in 21st century: Who cares? - An exploratory study on health system governance in Amsterdam	Background: There is a growing awareness that there should be a public health perspective to health system governance. Its intrinsic population health orientation provides the ultimate ground for determining the health needs and governing collaborative care arrangements within which these needs can be met. Notwithstanding differences across countries, population health concerns are not central to…	y	European Journal of Public Health	Embase	Journal Article	health	1	0	2	review of public health input into heathcare	0	not stated	0	0	0	Amsterdam	4	amsterdam	netherlands	netherlandsamsterdam	30	3	1
Bartecchi, C.; Alsever, R. N.; Nevin-Woods, C.; Thomas, W. M.; Estacio, R. O.; Bartelson, B. B.; Krantz, M. J.	2006	Reduction in the incidence of acute myocardial infarction associated with a citywide smoking ordinance	BACKGROUND - Secondhand smoke exposure increases the risk of acute myocardial infarction (AMI). One study (Helena, Mont) examined the issue and found a decrease in AMI associated with a smoke-free ordinance. We sought to determine the impact of a smoke-free ordinance on AMI admission rates in another geographically isolated community (Pueblo, Colo). METHODS AND RESULTS - We assessed AMI hospitali…	y	Circulation	Embase	Journal Article	reduced smoking	1	7	2	smoking legislation	2	not stated	4	0	0	Pueblo, Colo	165	Pueblo	Colombia	ColombiaPueblo	21	2	2
Fernandez, A.; Osrin, D.	2006	The city initiative for newborn health	This article describes the critical first steps taken to revitalize the vast public health system of Mumbai City through the active participation of personnel from within the system. It focuses on one of two components of an ambitious action-research project aimed at improving the survival and health of newborn infants and mothers living in slum communities in Mumbai. © 2006 Fernandez and Osrin.	y	PLoS Medicine	Embase	Journal Article	Improved survival and health of babies and mothers	1	37	2	revitaise the public health system	0	not stated	0	0	0	Mubai	139	Mumbai	india	indiaMumbai	32	4	0
Glouberman, S.; Gemar, M.; Campsie, P.; Miller, G.; Armstrong, J.; Newman, C.; Siotis, A.; Groff, P.	2006	A framework for improving health in cities: A discussion paper	This paper considers health in cities from the perspective of complex adaptive systems. This approach has a number of important implications for intervention that do not emerge in traditional accounts of cities and health. The paper reviews various accounts of the nature of cities and of health as well as the traditional urban health and Healthy Cities movements. It then provides a framework for …	y	Journal of Urban Health	Embase	Journal Article	health	1	0	2	not stated	0	complex adaptive system	0	0	0	not stated	0	no city or multiple cities stated	0	0no city or multiple cities stated	0	0	0
Ziff, M. A.; Harper, G. W.; Chutuape, K. S.; Deeds, B. G.; Futterman, D.; Francisco, V. T.; Muenz, L. R.; Ellen, J. M.	2006	Laying the foundation for Connect to Protect: A multi-site community mobilization intervention to reduce HIV/AIDS incidence and prevalence among urban youth	Despite the considerable resources that have been dedicated to HIV prevention interventions and services over the past decade, HIV incidence among young people in the United States remains alarmingly high. One reason is that the majority of prevention efforts continue to focus solely on modifying individual behavior, even though public health research strongly suggests that changes to a community…	y	Journal of Urban Health	Embase	Journal Article	HIV / AIDS prevention	1	2	1	changes to the community environment	0	community mobilisation	0	0	0	multi city (not stated) (USA)	0	no city or multiple cities stated	0	0no city or multiple cities stated	1	1	0
Larson, K.; Levy, J.; Rome, M. G.; Matte, T. D.; Silver, L. D.; Frieden, T. R.	2006	Public health detailing: A strategy to improve the delivery of clinical preventive services in New York City	To promote use of essential clinical preventive services, the New York City Department of Health and Mental Hygiene developed the Public Health Detailing Program, a primary care provider outreach initiative modeled on pharmaceutical detailing. Department representatives conducted topical campaigns, making unscheduled visits to health care practices and meeting with providers and office staff memb…	y	Public Health Reports		Journal Article	prevention	2	50	2	Public health detailing' outreach topical training to primary care on prevention advice / services	1	NYC DOHMH	5	0	0	NYC	147	New York City	usa	usaNew York City	1	1	1
Yaggy, S. D.; Michener, J. L.; Yaggy, D.; Champagne, M. T.; Silberberg, M.; Lyn, M.; Johnson, F.; Yarnall, K. S. H.	2006	Just for us: An academic medical center-community partnership to maintain the health of a frail low-income senior population	Purpose: To promote health and maintain independence, Just for Us provides financially sustainable, in-home, integrated care to medically fragile, low-income seniors and disabled adults living in subsidized housing. Design and Methods: The program pprovides primary care, care management, and mental health services delivered in patient's homes by a multidisciplinary, multiagency team. Results: Aft…	y	Gerontologist	Embase	Journal Article	promote health and independence	2	38	2	integrated in home support for frail low income vulnerable population	3	collaboration	2	0	0	not stated (USA)	0	no city or multiple cities stated	0	0no city or multiple cities stated	1	1	1
MacPherson, D.; Mulla, Z.; Richardson, L.	2006	The evolution of drug policy in Vancouver, Canada: Strategies for preventing harm from psychoactive substance use	In December of 2000, the City of Vancouver released its Four Pillars Drug Strategy in response to a serious public health crisis driven by illicit drug use in Vancouver. Following initial actions in the area of harm reduction and enforcement, in June 2005 the City of Vancouver developed its draft prevention plan titled "Preventing Harm from Psychoactive Substance Use". The plan is based on a synt…	y	International Journal of Drug Policy	Embase	Journal Article	substance misuse	1	13	2	integrated plan to prevent harm from sustance use	7	not stated	0	0	0	Vancouver (Canada)	223	Vancouver	canada	canadaVancouver	2	1	0
Agostoni, C.	2006	Popular health education and propaganda in times of peace and war in Mexico City, 1890s-1920s	Health education and propaganda acquired importance during the late 19th and early 20th centuries in Mexico City, as physicians, hygienists, and schoolteachers attempted to teach the principles of public health to a culturally and socially heterogeneous urban population. I explore the organization of the Popular Hygiene Exhibition of 1910 and the importance of health education before and after th…	y	American Journal of Public Health	Embase	Journal Article	health	1	0	2	health education	1	not stated	0	0	0	Mexico City	127	Mexico City	mexico	mexicoMexico City	37	2	0
Daiski, I.	2005	The health bus: healthcare for marginalized populations	The Health Bus, an innovative outreach program, serves the marginalized population of a large Canadian city. In this article, a needs assessment/evaluation study of its services is discussed. Barriers to mainstream healthcare and solutions are examined. This study was qualitative, descriptive, and exploratory and surveyed 58 client volunteers of the program through semistructured interviews and f…	y	Policy, politics & nursing practice	Embase	Journal Article	marginilised groups access to healthcare	2	0	2	outreach 'health bus'	3	not stated	3	0	0	large canadian city (not stated)	0	no city or multiple cities stated	0	0no city or multiple cities stated	2	1	1
Helm, T. J.	2005	Advancing asthma management: asthma care education and improved outcomes	According to the American Lung Association, the National Center for Health Statistics, and the Centers for Disease Control and Prevention, an estimated 15 million to 20 million Americans have asthma. Those numbers include approximately 5 million to 6 million children younger than 18 years of age. Asthma is the most common chronic illness among children, and it is one of the main causes of emergen…	y	Minnesota medicine	Embase	Journal Article	asthma management	2	5	2	education programme for physicians	1	not stated	0	0	0	Minnesota	130	Minnesota	usa	usaMinnesota	1	1	0
Shields, K. M.; Pruski, C. E.	2005	MAPP in action in San Antonio, Texas	San Antonio was selected as an official Mobilizing for Action through Planning and Partnerships (MAPP) demonstration site by National Association of County and City Officials in 2000. The San Antonio Metropolitan Health District, under the leadership of Dr Fernando A. Guerra, agreed to facilitate the process. The MAPP process provided the San Antonio Metropolitan Health District, the local public…	y	Journal of public health management and practice : JPHMP	Embase	Journal Article	health improvement	1	0	2	created a health improvement plan	7	national programme	8	2	0	San Antonio	179	San Antonio	usa	usaSan Antonio	1	1	1
Andrade, L. O.; Bareta, I. C.; Gomes, C. F.; Canuto, O. M.	2005	Public health policies as guides for local public policies: the experience of Sobral-Ceara, Brazil	The accelerated urbanisation process that Brazil has gone through in the last 50 years has given rise to daunting challenges for public managers, especially in terms of local public policy management for the building of "healthy cities". In Sobral, a municipality of 173,000 inhabitants in Ceara in the North-eastern region of Brazil, a number of municipal policies were initiated beginning in 1997,…	y	Promotion & education	Embase	Journal Article	health	1	0	2	intersectoral initiatives	7	policy initiative in partnership with central government	1	0	0	Sobral (Brazil) 173k	196	Sobral	brazil	brazilSobral	14	2	1
Reifsnider, E.; Dominguez, A.; Friesenhahn, J.; Hodges, P.; Chapin, C.; Sims, W. B.	2005	Collaboration with city agencies: A winning approach to community assessment	Five graduate nursing students made a difference in the health of San Antonio citizens by conducting a community assessment as part of a standard clinical activity in their community health nursing course. The students and their professor were able to effect city-wide change for health protection and promotion through collaboration with the City of San Antonio Planning Department (CSAPD). By comp…	y	Journal of Nursing Education	Embase	Journal Article	health	1	27	2	fluoridated water supply	2	collaboration	2	0	0	San Antonio	179	San Antonio	usa	usaSan Antonio	1	1	0
Cutler, D.; Miller, G.	2005	The role of public health improvements in health advances: The twentieth-century United States	Mortality rates in the United States fell more rapidly during the late nineteenth and early twentieth centuries than in any other period in American history. This decline coincided with an epidemiological transition and the disappearance of a mortality "penalty" associated with living in urban areas. There is little empirical evidence and much unresolved debate about what caused these improvement…	y	Demography	Embase	Journal Article	imporved health	1	0	2	clean water	2	technology - water filtration	0	0	0	American Cities	0	no city or multiple cities stated	0	0no city or multiple cities stated	1	1	2
Manley, D.	2005	Dual diagnosis: co-existence of drug, alcohol and mental health problems	The Department of Health (DoH) published a set of good practice implementation guidelines on dual diagnosis in May 2002. This guidance suggests that in order to improve the prognosis for clients who have mental health problems and who drink or take drugs problematically, mental health and substance misuse services should adopt an integrated service model. There is a considerable amount of America…	y	British journal of nursing (Mark Allen Publishing)	Embase	Journal Article	improved mental health and substance mis-use services	2	13	2	Integrated mental health and substance mis-use service	3	not stated	3	0	0	Nottingham	148	Nottingham	england	englandNottingham	3	3	0
Verheijden, M. W.; Kok, F. J.	2005	Public health impact of community-based nutrition and lifestyle interventions	Community-based interventions have increasingly received attention since researchers and public health professionals have come to acknowledge the importance of an environment that makes the healthy choice the easy choice. All stakeholders including the target community are involved to achieve changes in legislation, in people's social and physical context, and in individual characteristics that s…	y	European Journal of Clinical Nutrition	Embase	Journal Article	health	1	26	2	nutrition and lifestyle interventions (Stanford Five City)	0	community based intervention	4	0	0	not stated	0	no city or multiple cities stated	0	0no city or multiple cities stated	1	1	2
Lagoe, R. J.; Dauley-Altwarg, J.; Mnich, S. E.; Winks, L. M.	2005	A community-wide program to improve the efficiency of care between nursing homes and hospitals	Context: The program was an effort to work cooperatively, made by caregivers from both acute care and long-term care facilities in a community-wide setting of competing providers. Objective: The objective of the program was to improve the outcomes and efficiency of the community healthcare system by expediting the movement of patients to appropriate services. Design/Interventions: The program inc…	y	Topics in Advanced Practice Nursing	Embase	Journal Article	improve outcomes and efficiency of community healthcare system	2	40	2	project to improve movement of patients between hosptial and community healthcare	3	not stated	3	0	0	Syracuse (New York, America) (pop 590k)	208	Syracuse	usa	usaSyracuse	1	1	1
Miller, N.; Frieden, T. R.; Liu, S. Y.; Matte, T. D.; Mostashari, F.; Deitcher, D. R.; Cummings, K. M.; Chang, C.; Bauer, U.; Bassett, M. T.	2005	Effectiveness of a large-scale distribution programme of free nicotine patches: A prospective evaluation	Background: After an increase in cigarette taxes and implementation of smoke-free workplace legislation, the New York City Department of Health and Mental Hygiene, the New York State Department of Health, and the Roswell Park Cancer Institute undertook large-scale distribution of free nicotine replacement therapy (NRT). We did a 6 month follow-up survey to assess the success of this programme in …	y	Lancet	Embase	Journal Article	smoking	1	7	2	free nicotine replacemetn therapy	3	DoHMH	5	0	0	NYC	147	New York City	usa	usaNew York City	1	1	1
McKinley, G.; Zuk, M.; Hojer, M.; Avalos, M.; Gonzalez, I.; Iniestra, R.; Laguna, I.; Martinez, M. A.; Osnaya, P.; Reynales, L. M.; Valdes, R.; Martinez, J.	2005	Quantification of local and global benifits from air pollution control in Mexico City	Complex sociopolitical, economic, and geographical realities cause the 20 million residents of Mexico City to suffer from some of the worst air pollution conditions in the world. Greenhouse gas emissions from the city are also substantial, and opportunities for joint local-global air pollution control are being sought. Although a plethora of measures to improve local air quality and reduce greenh…	y	Environmental Science and Technology	Embase	Journal Article	air pollution	1	16	2	various initiatives to reduce air pollution	0	not stated	0	0	0	Mexico City	127	Mexico City	mexico	mexicoMexico City	37	2	0
Petrella, R. J.; Speechley, M.; Kleinstiver, P. W.; Ruddy, T.	2005	Impact of a social marketing media campaign on public awareness of hypertension	Background: Barriers to high blood pressure (BP) awareness and control are exacerbated by poor knowledge of the consequences and uncertainty regarding how to and who should direct care. We developed a social marketing hypertension awareness program to determine baseline awareness, knowledge, and treatment behavior, and then studied the impact of a targeted, media intervention among randomly surve…	y	American Journal of Hypertension	Embase	Journal Article	reducing high blood pressure	1	4	2	social media campaign	1	not stated	0	0	0	Mid sized Ontario city	0	no city or multiple cities stated	0	0no city or multiple cities stated	2	1	1
Wale, J. B.; Moon, R. R.	2005	Engaging patients and family members in patient safety - The experience of the New York City Health and Hospitals Corporation	As one of its strategies to improve care, the New York City Health and Hospitals Corporation (HHC) has launched a number of initiatives to increase patient and family member involvement in the delivery of mental health services, including the hiring of peer counselors and the use of parent advocates. The effort to orient mental health services toward a more rehabilitative and recovery model has r…	y	Psychiatric Quarterly	Embase	Journal Article	improve mental health care	2	25	2	peer counselors and parent advocates	1	service improvement (NYC Hospitals Corporation)	3	0	0	NYC	147	New York City	usa	usaNew York City	1	1	0
Kellogg, S. H.; Burns, M.; Coleman, P.; Stitzer, M.; Wale, J. B.; Kreek, M. J.	2005	Something of value: The introduction of contingency management interventions into the New York City Health and Hospital Addiction Treatment Service	This paper explores the impact of the adoption of the contingency management approach by the Chemical Dependency Treatment Services of the New York City Health and Hospitals Corporation (HHC). The utilization of this approach grew out of an alliance between NIDA Clinical Trials Network-affiliated clinicians and researchers and a leadership team at the HHC. Interviews and dialogues with administra…	y	Journal of Substance Abuse Treatment	Embase	Journal Article	imporved addiction treatment services	2	13	2	introduced contingency management interventions	3	service improvement (NYC Hospitals Corporation)	3	0	0	NYC	147	New York City	usa	usaNew York City	1	1	1
Sogoric, S.; Middleton, J.; Lang, S.; Ivankovic, D.; Kern, J.	2005	A naturalistic inquiry on the impact of interventions aiming to improve health and the quality of life in the community	The goal of this study is to identify and describe variables contributing to the efficiency of health promotion interventions, and to assess whether these variables can serve as reliable and early indicators of the success of such interventions. The study sample includes 44 interventions selected through a network of key informants from five cities - Liverpool, Sandwell, Vienna, Pula, and Rijeka …	y	Social Science and Medicine	Embase	Journal Article	improved health	1	0	2	44 interventions	0	city government led, or health-care system led, or citizen led	5	0	0	five cities, Liverpool, Sandwell, Vienna, Pula and Rijeka	0	no city or multiple cities stated	0	0no city or multiple cities stated	0	0	0
Walrath, C. M.; Bruns, E. J.; Anderson, K. L.; Glass-Siegal, M.; Weist, M. D.	2004	Understanding expanded school mental health services in Baltimore City	This article explores the nature of expanded school mental health (ESMH) services in Baltimore City, which at the time of the study were incorporated into 40% of the city's public schools. A provider survey was distributed to ESMH clinicians to gather information on the characteristics of service providers and recipients, types of services being provided, and their proposed outcomes. Provider rep…	y	Behavior modification	Embase	Journal Article	Mental health	1	25	2	expanding MH services in schools	3	not stated	3	0	0	Baltimore	11	baltimore	USA	USAbaltimore	1	1	1
Nishtar, S.; Mirza, Y. A.; Jehan, S.; Hadi, Y.; Badar, A.; Yusuf, S.; Shahab, S.	2004	Newspaper articles as a tool for cardiovascular prevention programs in a developing country	The purpose of this study was to evaluate changes in knowledge and attitudes as intermediate measures of community impact of a health education campaign using newspaper articles. The intervention involved prominently placed, illustrated newspaper articles by Heartfile (http://heartfile.org) with nationwide urban outreach, posted regularly in the largest English newspaper in Pakistan using newspap…	y	Journal of Health Communication	Embase	Journal Article	cardiovascular health	1	26	2	health education campaign using newpaer articles	1	not stated	0	0	0	city in pakistan	0	no city or multiple cities stated	0	0no city or multiple cities stated	43	4	1
Vlahov, D.; Gibble, E.; Freudenberg, N.; Galea, S.	2004	Cities and health: History, approaches, and key questions	The majority of the world's population will live in cities in the next few years, and the pace of urbanization worldwide will continue to accelerate over the coming decades. Such a dramatic demographic shift can be expected to have an impact on population health. Although there has been historic interest in how city living is associated with health, this interest has waxed and waned and a cogent …	y	Academic Medicine		Journal Article	health	1	0	2	urban environment and living conditions on health	0	none stated	0	0	0	various	0	no city or multiple cities stated	0	0no city or multiple cities stated	0	0	0
Doljanin, K.; Olaris, K.	2004	Subsidised Cafe Meals Program: More than "just a cheap meal"	This paper describes the Cafe Meals Program that is operating in the City of Yarra. The Program has resulted from a collaboration of North Yarra Community Health (NYCH) and City of Yarra, and aims to improve access to nutritious, affordable and socially acceptable meals for homeless people. The Program forms a part of City of Yarra's Meals Program; it is managed by NYCH. The Cafe Meals Program is…	y	Australian Journal of Primary Health	Embase	Journal Article	meals for homeless people	1	28	2	subsidised meals	3	collaboration city and health	5	0	0	Yarra	227	Yarra	Australia	AustraliaYarra	9	5	1
Molina, L. T.; Molina, M. J.	2004	Improving air quality in megacities: Mexico City case study	The development and effective implementation of solutions to the air pollution problems in the Mexico City Metropolitan Area is essential to guarantee the health and welfare of its inhabitants. To achieve this, it is essential to have the active and informed participation of the civil society, the academic community, the private sector, and the government, because dealing with pollution requires …	y		Embase	Book	air quality	1	16	2	various initiatives as part of a comprehensive plan	7	policy and collaboration	1	2	0	Mexico City	127	Mexico City	mexico	mexicoMexico City	37	2	0
Kallenbach, A.; Ludwig-Beymer, P.; Welsh, C.; Norris, J.; Giloth, B.	2003	Process improvement for asthma. An integrated approach	At least 18 million people in the United States have asthma. Despite the publication of national guidelines, the delivery of care has not substantially changed. This article describes a program at Chicago city sites to improve the delivery of care to adults and children with asthma. Using consistent comprehensive patient education materials, innovative provider education, and a variety of continu…	y	Journal of nursing care quality	Embase	Journal Article	Ashma Services	2	5	2	Quality improvement of Asthma services	1	none stated	0	0	0	Chicago	50	chicago	USA	USAchicago	1	1	0
Needle, R. H.; Trotter, Ii R. T.; Singer, M.; Bates, C.; Page, J. B.; Metzger, D.; Marcelin, L. H.	2003	Rapid Assessment of the HIV/AIDS Crisis in Racial and Ethnic Minority Communities: An Approach for Timely Community Interventions	Objectives. The US Department of Health and Human Services, in collaboration with the Congressional Black Caucus, created a new initiative to address the disproportionate ongoing HIV/AIDS crisis in racial/ethnic minority populations. Methods. This initiative included deploying technical assistance teams through the Office of HIV/AIDS Policy. The teams introduced rapid assessment and response meth…	y	American Journal of Public Health	Embase	Journal Article	HIV prevention and treatment	1	2	1	techinical assistance teams to cities	1	national programme	8	0	0	Detroit, Miami and Philadelphia	0	no city or multiple cities stated	0	0no city or multiple cities stated	1	1	1
Pucher, J.; Dijkstra, L.	2003	Promoting Safe Walking and Cycling to Improve Public Health: Lessons from The Netherlands and Germany	Objectives. We examined the public health consequences of unsafe and inconvenient walking and bicycling conditions in American cities to suggest improvements based on successful policies in The Netherlands and Germany. Methods. Secondary data from national travel and crash surveys were used to compute fatality trends from 1975 to 2001 and fatality and injury rates for pedestrians and cyclists in …	y	American Journal of Public Health	Embase	Journal Article	improved safety of walking and cycling	1	10	2	wide range of initiatives	0	not stated	1	0	0	Dutch, German, American Cities	0	no city or multiple cities stated	0	0no city or multiple cities stated	0	0	2
Twiss, J.; Dickinson, J.; Duma, S.; Kleinman, T.; Paulsen, H.; Rilveria, L.	2003	Community Gardens: Lessons Learned from California Healthy Cities and Communities	Community gardens enhance nutrition and physical activity and promote the role of public health in improving quality of life. Opportunities to organize around other issues and build social capital also emerge through community gardens. California Healthy Cities and Communities (CHCC) promotes an inclusionary and systems approach to improving community health. CHCC has funded community-based nutri…	y	American Journal of Public Health	Embase	Journal Article	improved health	1	36	2	community gardens	2	state funding	8	0	0	Californian Cities	35	California	USA	USACalifornia	1	1	0
Shinn, M.; VanDevanter, N.; Bleakley, A.; Niang, K. T.; Perl, S.; Cohen, N. L.	2003	Use of Social and Behavioral Sciences by Public Health Departments in Major Cities	Individual behavior and social contexts are critical determinants of health. We surveyed commissioners or their designees in 22 departments of health serving US cities of at least 500,000 people to examine their use of scientific approaches to influence individual behavior and social contexts. Each department used behavioral or social science in its work, but only four departments were judged to …	y	Journal of Urban Health	Embase	Journal Article	health	1	0	2	behavioural and social sciences initiatives	0	city government	5	0	0	22 Major (at least 500k population) cities in USA	0	no city or multiple cities stated	0	0no city or multiple cities stated	1	1	0
Cohen, N. L.; Perl, S.	2003	Integrating Behavioral and Social Science into a Public Health Agency: A Case Study of New York City	In the last century, both the health and life expectancy of Americans improved dramatically. These gains were primarily the result of advances in public health. But the approaches used may not be adequate to achieve the next level of improvements in health. Because health exists in the context of social, environmental, community, religious, political, and other spheres, ecological approaches that…	y	Journal of Urban Health	EmbasUI - 2004053986	Journal Article	health	1	0	2	behavioural and social sciences initiatives	0	NYCDOHMH	5	0	0	NYC	147	New York City	usa	usaNew York City	1	1	0
Fedder, D. O.; Chang, R. J.; Curry, S.; Nichols, G.	2003	The effectiveness of a community health worker outreach program on healthcare utilization of West Baltimore City medicaid patients with diabetes, with or without hypertension	Objectives: Assess impact of community health workers (CHWs) on healthcare utilization of African-American Medicaid patients with diabetes mellitus (DM) with/without hypertension (HTN). Design: Maryland Medicaid claim files were analyzed to compare utilization of emergency rooms, hospitalization, and costs in a population managed by CHWs (N=117). Setting/patients: Patients were recruited from the…	y	Ethnicity and Disease	Embase	Journal Article	diabetes treatment	2	9	2	community health worker outreach programme	3	not stated	3	0	0	Baltimore	11	baltimore	USA	USAbaltimore	1	1	1
Metraux, S.; Marcus, S. C.; Culhane, D. P.	2003	The New York-New York housing initiative and use of public shelters by persons with severe mental illness	Objective: The study examined changes in the use of shelters in New York City by mentally ill persons with a history of homelessness who received housing placements through the New York-New York (NY/NY) housing initiative between 1990 and 1999 and the impact of the initiative on the overall demand for shelter beds in the city. Methods: Computerized service records on housing, shelter use, and hea…	y	Psychiatric Services	Embase	Journal Article	homeless and mental health	1	25	2	housing placement initiative for homeless	2	not stated	0	0	0	NYC	147	New York City	usa	usaNew York City	1	1	1
Hubinsky, T.; Cagan, E. R.; Goodman, A.; Deitcher, D.; Page-Cook, S.; Cohen, N. L.	2002	Hearing the voice of the community above the din of the city: New York City Turning Point	The New York City Public Health Partnership came together to guide the Turning Point Initiative and to involve communities in activities related to improving the health of the city's residents. Early decisions of the Partnership led to the convening of community forums, development of borough planning committees, and creation and implementation of a public health agenda--all of which have fostere…	y	Journal of public health management and practice : JPHMP	Embase	Journal Article	health	1	0	2	involved communities and population in health matters	0	partnership	2	0	0	NYC	147	New York City	usa	usaNew York City	1	1	0
Vlahov, D.; Galea, S.	2002	Urbanization, urbanicity, and health	A majority of the world's population will live in urban areas by 2007. The most rapidly urbanizing cities are in less-wealthy nations, and the pace of growth varies among regions. There are few data linking features of cities to the health of populations. We suggest a framework to guide inquiry into features of the urban environment that affect health and well-being. We consider two key dimension…	I	Journal of Urban Health	Embase	Journal Article		not stated								0			no city or multiple cities stated	0	0no city or multiple cities stated
Reger, B.; Cooper, L.; Booth-Butterfield, S.; Smith, H.; Bauman, A.; Wootan, M.; Middlestadt, S.; Marcus, B.; Greer, F.	2002	Wheeling Walks: A community campaign using paid media to encourage walking among sedentary older adults	Background. Mass media may effect communitywide changes in health awareness, attitude, and behavior, but the approach remains unproven for physical activity. Methods. Wheeling Walks promoted walking among sedentary 50- to 65-year-old adults in a West Virginia city of 31,420 people. This quasi-experimental communication intervention used theory of planned behavior and transtheoretical model constr…	y	Preventive Medicine	Embase	Journal Article	sedentary of older adults	1	29	2	communications intervention promoting 30 mins daily walkng through media, public relations and public health activities	1	not stated	0	0	0	West Viginia City (USA) 31,420k	228	Virginia	usa	usaVirginia	1	1	1
Bell, R.; Ithindi, T.; Low, A.	2002	Improving equity in the provision of primary health care: Lessons from decentralized planning and management in Namibia	This paper draws lessons from a review of primary health care services in Windhoek, the capital of Namibia, undertaken by a regional health management team. The review was carried out because of perceived increases in workload and inadequate staffing levels, arising from the rapid expansion of the city associated with inward migration. A survey of the utilization of government clinics was used to…	y	Bulletin of the World Health Organization	Embase	Journal Article	growth in populatin and demand, and inequity in provision of primary health care services	2	38	2	survery and review of utilization and allocation of resources to match demand and reduce inequity	3	regional health team	5	0	0	Windhoek (Namibia)	229	Windhoek	namibia	namibiaWindhoek	38	6	1
Flowers, P.; Hart, G. J.; Williamson, L. M.; Frankis, J. S.; Der, G. J.	2002	Does bar-based, peer-led sexual health promotion have a community-level effect amongst gay men in Scotland?	This paper evaluates the effectiveness of a bar-based, peer-led community-level intervention to promote sexual health amongst gay men. The intervention consisted of peer education within bars, gay specific genitourinary medicine (GUM) services and a free-phone hotline. Data were collected at baseline (1996) and at follow-up (1999) in gay bars in Glasgow (intervention city) and Edinburgh (control …	y	International Journal of STD and AIDS	Embase	Journal Article	improved sexual health of gay men	1	47	2	peer led sexual health promotion in bars, GUM services and telephoen hotline	1	not stated	0	0	0	Glasgow	78	Glasgow	England	EnglandGlasgow	50	3	1
Laughlin, S.; Nandwani, R.; Ilett, R.; Bigrigg, A.	2001	The Sandyford Initiative: creating added value to health and health care	The Sandyford Initiative in Glasgow brings together Family Planning, Genitourinary Medicine and the Centre for Women's Health in a new partnership which aims to provide integrated health and social care in a manner which reflects a social model of health. The Steve Retson Project for Gay Men's Sexual Health is also situated within the Sandyford, providing clinical services within the context of a…	y	Health bulletin	Embase	Journal Article	improvements in womens and both sexual health	2	47	2	integrated health and social care	3	collaboration	2	0	0	Glasgow	78	Glasgow	England	EnglandGlasgow	50	3	0
Larsen, L. S.; Neverett, S. G.; Larsen, R. F.	2001	Clinical nurse specialist as facilitator of interdisciplinary collaborative program for adult sickle cell population	This article describes the evolution, implementation, and outcomes of a collaborative interdisciplinary inpatient program designed to improve the quality of healthcare provided to adult patients with sickle cell disease. Efforts by the clinical nurse specialist were directly responsible for improved patient education, more efficacious treatment of painful crises, and increased specialty consultat…	y	Clinical nurse specialist CNS	Embase	Journal Article	improvement in Sickle Cell services	2	39	2	quality improvement programme	3	collaboration	2	0	0	not stated	0	no city or multiple cities stated	0	0no city or multiple cities stated	0	0	1
Simpson, A. N.; Wardrope, J.; Burke, D.	2001	The Sheffield experiment: The effects of centralising accident and emergency services in a large urban setting	Objectives - To assess the effects of centralisation of accident and emergency (A&E) services in a large urban setting. The end point were the quality of patient care judged by time to see a doctor or nurse practitioner, time to admission and the cost of the A&E service as a whole. Methods - Sheffield is a large industrial city with a population of 471 000. In 1994 Sheffield health authority took…	y	Emergency Medicine Journal	Embase	Journal Article	improve the quality and cost of A&E services	2	23	2	centralisation of A&E services	3	policy / commissioning	6	0	0	Sheffield	193	Sheffield	england	englandSheffield	3	3	1
Moser, S. M.; Childress, S. B.	2001	Implementation of a comprehensive pain program: Breaking barriers in managing chronic nonmalignant pain	Implementation of a comprehensive pain management program faces numerous s barriers including the time intensive work-up and treatment of patients with chronic nonmalignant pain. A task force at the Veterans Affairs Salt Lake City Health Care System identified this barrier and implemented a program that addressed the multidimensional needs of the chronic nonmalignant pain patient and the primary …	y	Journal of Pharmaceutical Care in Pain and Symptom Control	Embase	Journal Article	improved pain management services	2	38	2	comprehensive pain programme	3	not stated	3	0	0	Salt Lake City	186	Salt Lake City	usa	usaSalt Lake City	1	1	0
Harpham, T.; Burton, S.; Blue, I.	2001	Healthy city projects in developing countries: The first evaluation	The 'healthy city' concept has only recently been adopted in developing countries. From 1995 to 1999, the World Health Organization (WHO), Geneva, supported healthy city projects (HCPs) in Cox's Bazar (Bangladesh), Dar es Salaam (Tanzania), Fayoum (Egypt), Managua (Nicaragua) and Quetta (Pakistan). The authors evaluated four of these projects, representing the first major evaluation of HCPs in de…	y	Health Promotion International	Embase	Journal Article	health	1	0	2	awareness raising and environmnental changes	0	WHO healthy cities	9	0	0	Cox's Bazar (Bangladesh), Dar es Salaam (Tanzania), Fayoum (Egypt), Managua (Nicaragua) and Quetta (Pakistan)	0	no city or multiple cities stated	0	0no city or multiple cities stated	0	0	0
Cagan, E. R.; Hubinsky, T.; Goodman, A.; Deitcher, D.; Cohen, N. L.	2001	Partnering with communities to improve health: The New York City Turning Point experience	Concurrent with the New York City Department of Health's reorganization efforts, the Robert Wood Johnson and W.K. Kellogg Foundations launched Turning Point, a national initiative designed to strengthen the nation's public health system. The Turning Point initiative has emphasized broad-based partnership building and planning as key prerequisites for improving public health practice. In response …	y	Journal of Urban Health	Embase	Journal Article	health	1	0	2	community partnerships and forums to establish public health priorities	0	Robert wood and johnson	8	5	0	NYC	147	New York City	usa	usaNew York City	1	1	0
Kim, H. J.	2000	Healthy City Kwachon 21 Project: a community health promotion programme in Korea	Disease patterns of Koreans changed from infectious disease to non-infectious disease in the 1970's. Even though there has been a need for a health promotion programme, it was hard to find the programme in the community before 1985 in Korea. In 1985, the Public Health Promotion Law was enacted and the Korean government started to encourage local government to plan and conduct community health pro…	y	Asia-Pacific journal of public health / Asia-Pacific Academic Consortium for Public Health	Embase	Journal Article	health	1	0	2	community health promotion activity	7	collaboratin in response to national law	2	0	0	Gwachon (Korea)	109	Gwachon	korea	koreaGwachon	36	4	0
Kegler, M. C.; Twiss, J. M.; Look, V.	2000	Assessing community change at multiple levels: the genesis of an evaluation framework for the California Healthy Cities Project	More than 40 cities have participated in the California Healthy Cities Project since its inception in 1988. Because Healthy Cities efforts are community driven, these cities address diverse health and social issues using a wide variety of strategies. This complexity, in addition to the usual difficulties associated with evaluating community interventions, creates many challenges for evaluation. G…	y	Health education & behavior : the official publication of the Society for Public Health Education	Embase	Journal Article	health	1	9	2	variety of interventions	0	WHO Healthy Cities	9	0	0	40 Cities in California	0	no city or multiple cities stated	0	0no city or multiple cities stated	1	1	0
Kenzer, M.	2000	Healthy Cities: a guide to the literature	The author reviews the literature on attempts by city governments, international agencies, and nongovernmental and community organizations to improve city life around the world through Healthy Cities projects.	y	Public health reports (Washington, D.C	Embase	Journal Article	health	1	0	2	summary of Healthy Cities Projects	0	WHO Healthy Cities	9	0	0	various (not stated)	0	no city or multiple cities stated	0	0no city or multiple cities stated	0	0	0
Strobl, J.; Bruce, N.	2000	Achieving wider participation in strategic health planning: Experience from the consultation phase of Liverpool's 'City Health Plan'	Background: As a member of the World Health Organization's Healthy Cities Project, Liverpool (UK) has developed an integrated plan to improve health, the City Health Plan (CHP). Based around the key areas of the former national health strategy for England, 'The Health of the Nation', a draft CHP was developed by five task groups. Although multi-sectoral, these groups were not able to achieve the …	y	Health Promotion International	Embase	Journal Article	health	1	0	2	integrated health improvement plan	7	WHO Healthy Cities Programme	9	0	0	Liverpool	112	Liverpool	england	englandLiverpool	3	3	0
Freudenberg, N.; Silver, D.; Carmona, J. M.; Kass, D.; Lancaster, B.; Speers, M.	2000	Health promotion in the city: A structured review of the literature on interventions to prevent heart disease, substance abuse, violence and HIV infection in US metropolitan areas, 1980-1995	To achieve its national public health goals, the US must improve the health of low-income urban populations. To contribute to this process, this study reviewed published reports of health promotion interventions designed to prevent heart disease, HIV infection, substance abuse, and violence in US cities. The study's objectives were to describe the target populations, settings, and program charact…	y	Journal of Urban Health	Embase	Journal Article	prevention of heart disease, substance abuse, violence and HIV infection	1	0	2	not stated	0	not stated	0	0	0	not stated	0	no city or multiple cities stated	0	0no city or multiple cities stated	1	1	0
Adams, C. F.	2000	Healthy communities and public policy: Four success stories	As Healthy Communities initiatives mature, many of them are discovering that their work in building community consensus for improved health care and other quality-of-life issues can be transformed into public policy. This article shows how Healthy Communities initiatives have had important effects on policy making at both the county and state level in several cities and states.	y	Public Health Reports	Embase	Journal Article	health	1	0	2	policy initiatives	0	community initiatives	1	0	0	not stated	0	no city or multiple cities stated	0	0no city or multiple cities stated	0	0	0
Clark, D. K.	2000	The city government's role in community health improvement	Amid increasing pressures to address complex issues not traditionally assigned to localities, Healthy Cities is seen as a powerful model for community improvement and quality-of-life enhancements for individuals and organizations willing to think beyond the traditional local government management models and responsibilities. As a model for community-oriented government, it offers opportunities fo…	y	Public Health Reports	Embase	Journal Article	health	1	0	2	healthy cities	0	healthy cities	9	0	2	not stated	0	no city or multiple cities stated	0	0no city or multiple cities stated	0	0	0
Wilcox, R.; Knapp, A.	2000	Building communities that create health	Typically, public health policy, program design, and resource allocation are based on issue-specific, targeted interventions directed at specific populations or sub-populations. The authors argue that this approach fails to meet the goal of public healthto improve health for alland that the key to health improvement is to create a social context in which healthy choices are the norm. The authors …	y	Public Health Reports	Embase	Journal Article	health	1	0	2	social context to improve health	7	multiscetorial appraoch	2	0	0	Pennsylvania cities	0	no city or multiple cities stated	0	0no city or multiple cities stated	1	1	0
Fortmann, S. P.; Varady, A. N.	2000	Effects of a community-wide health education program on cardiovascular disease morbidity and mortality: The stanford five-city project	The authors examined changes in morbidity and mortality from 1979 through 1992 during the Stanford Five-City Project, a comprehensive community health education study conducted in northern California. The intervention (1980-1986), a multiple risk factor strategy delivered through multiple educational methods, targeted all residents in two treatment communities. Potentially fatal and nonfatal myoc…	y	American Journal of Epidemiology	Embase	Journal Article	cardiovascular disease prevention	1	26	2	comprehensive community health education	1	stanford five city project	11	0	0	Californian cities	35	California	USA	USACalifornia	1	1	1
Freudenberg, N.	2000	Health promotion in the city: A review of current practice and future prospects in the United States	To achieve its health goals, the United States must reduce the disproportionate burden of illness and poor health borne by urban populations. In the 20th century, patterns of immigration and migration, changes in the global economy, increases in income inequality, and more federal support for suburbanization have made it increasingly difficult for cities to protect the health of all residents. In…	y		Embase	Book	health	1	0	2	health promotion	0	not stated	0	0	0	not stated	0	no city or multiple cities stated	0	0no city or multiple cities stated	1	1	0
Brown, J. S. L.; Cochrane, R.; Hancox, T.	2000	Large-scale health promotion stress workshops for the general public: A controlled evaluation	Large-scale cognitive-behavioural Stress Management workshops were run for members of the general public as part of a city-wide mental health promotion campaign. Four groups were compared: a workshop run over one day (Full-Day), one run over two half-days (Half-Day), a non-specific intervention control group, and a waiting list control group. Results indicate that the participants in the workshop…	y	Behavioural and Cognitive Psychotherapy	Embase	Journal Article	mental health	1	25	2	workshops to promote mental health	1	not stated	0	0	0	not stated	0	no city or multiple cities stated	0	0no city or multiple cities stated	0	0	1
Weech-Maldonado, R.; Merrill, S. B.	2000	Building partnerships with the community: Lessons from the Camden Health Improvement Learning Collaborative	This case study describes the Camden City Health Improvement Learning Collaborative (the Collaborative), a community care network initiative formed in 1993. The organization is composed of representatives from local healthcare providers, public agencies, religious organizations, and neighborhoods. The major goal of this initiative is to improve the health status of the community by involving and …	y	Journal of Healthcare Management	Embase	Journal Article	improve health	1	0	2	collaborative programme	0	collaboration	2	0	0	Camden (USA)	38	Camden	usa	usaCamden	1	1	0
Booth, A.; Price, C.	2000	Models for disseminating information on clinical effectiveness in health organisations: Lessons from the Sheffield DICE project	With an increasing concern for clinical effectiveness and the imperatives of the clinical governance agenda it is opportune to look at information requirements at a local, as opposed to national, level. It no longer suffices to place the onus for the dissemination and interpretation of research on the individual practitioner: organisations need to accept corporate responsibility for these process…	y	Journal of Clinical Excellence	Embase	Journal Article	improve clinical practice	2	40	2	improved awareness and use of clinical guidance / best practice	4	not stated	0	0	0	Sheffield	193	Sheffield	england	englandSheffield	3	3	0
Sandman, D. R.	1999	Health care in New York City: understanding and shaping change		y	Issue brief (Commonwealth Fund)	Embase	Journal Article	health care	2	40	2	not stated	0	not stated	0	0	0	NYC	147	New York City	usa	usaNew York City	1	1	0
Connell, C. M.; Walter, B.; La Pietra Kunz, M.; Holmes, S. B.	1999	Strategies for community-based dementia education and creating sustainable change: Lessons learned from the Community Outreach Education Program	The Community Outreach Education Program (COEP) was established to disseminate information about the diagnosis, assessment, management, and treatment of dementia to health care professionals, service providers, staff of community organizations and voluntary agencies, and family caregivers in communities throughout Michigan. This paper will describe the activities implemented as part of outreach e…	y	American Journal of Alzheimer's Disease	Embase	Journal Article	diagnosis and treatment of dementia	1	32	2	community outrach education program	1	not stated	0	0	0	Bay City, Saginaw, Grand Rapids and Kalamazoo (Michigan) (USA)	0	no city or multiple cities stated	0	0no city or multiple cities stated	1	1	0
Reger, B.; Wootan, M. G.; Booth-Butterfield, S.	1999	Using mass media to promote healthy eating: A community-based demonstration project	Background. Many question whether mass media, in the absence of other programming, can produce significant and sustained behavior change. Methods. The 1% Or Less campaign in Wheeling, West Virginia (population 35,000), used paid advertising and public relations to encourage members of one community to switch from whole or 2% milk (high-fat milk) to 1% or fat-free milk (low- fat milk). The study u…	y	Preventive Medicine	Embase	Journal Article	increase healthy eating	1	28	2	mass media	1	not stated	0	0	0	Wheeling (West Virginia) (USA)	230	Wheeling	usa	usaWheeling	1	1	1
Domurat, E. S.	1999	Diabetes managed care and clinical outcomes: The Harbor City, California Kaiser Permanente Diabetes Care System	Objective: To investigate diabetes clinical outcomes in a large patient population by comparing results of computer-supported team care to those of usual care. Study Design: Patients enrolled in a diabetes care management program were tracked by a computerized system. Their subsequent healthcare outcomes were compared with those of usual-care patients and those of patients who had been discontinu…	n	American Journal of Managed Care	Embase	Journal Article	Improve Diabetes care	2	9		IT supported managed care for patients with diabetes	4	not stated	0	0	0	Harbor City (California) (USA)	88	INTENTIONALLY BLANK		INTENTIONALLY BLANK	1	1
De Leeuw, E.	1999	Healthy Cities: Urban social entrepreneurship for health	Social entrepreneurship is key to the success of health promotion an Health City development. An overview of entrepreneurial skills is provided, and a policy change model in which social entrepreneurs play a key role is described. The model has been tested in a selection of 10 European, officially WHO-designated, Health Cities. Recognition by the entrepreneur of the components of the model, and s…	y	Health Promotion International	Embase	Journal Article	health	1	0	2	social entrepreneurship	0	WHO Healthy City	9	0	0	not stated	0	no city or multiple cities stated	0	0no city or multiple cities stated	0	0	0
Boonekamp, G. M. M.; Colomer, C.; Tomas, A.; Nunez, A.	1999	Healthy Cities Evaluation: The co-ordinators perspective	The Healthy Cities Project is based on the development of healthy public policies by local governments. The study aim of some project teams in different countries has been to find out what processes are involved in the development of these policies, how decisions are made, and who and what they are influenced by. The Valencian Community Healthy Cities Network conducted an evaluation process, part…	n	Health Promotion International	Embase	Journal Article	health	1	0	2	public helath policies by government	0	WHO Healthy Cities Project	9	0	2	13 Valencian (Spain) cities	0	no city or multiple cities stated	0	0no city or multiple cities stated	4	3	0
Earnest, M. P.; Grimm, S. M.; Malmgren, M. A.; Martin, B. A.; Meehan, M.; Potter, M. B.; Steele, A. W.; Zocholl, J. R.	1998	Quality improvement in an integrated urban healthcare system: a necessary journey	Public hospitals and clinics in the United States provide health care for the needs of large numbers of people who are medically indigent, homeless, chronically mentally ill, and suffer medical and social disorders associated with poverty. These "safety-net" healthcare providers traditionally struggle with barriers to providing high-quality, patient-sensitive care, including decaying physical fac…	y	Clinical performance and quality health care	Embase	Journal Article	improve quality of healthcare	2	40	2	QI program	3	provider programme	3	0	0	Denver	60	Denver	usa	usaDenver	1	1	1
Whitelaw, N.; Warden, G.; Wenzler, M. R.	1998	Current efforts toward implementation of an urban health strategy: The Henry Ford Health System	The Henry Ford Health System is one of the nation's major comprehensive nonprofit health systems. Though it serves seven counties in southeastern Michigan, it is based in the heart of the city of Detroit. Detroit, like many of the nation's largest cities, has high rates of poverty, single-parent households, unemployment, and violence. The health status of the population is well below national nor…	y	Journal of Urban Health	Embase	Journal Article	health and healthcare	1	0	2	Improvement strategy	7	Henry Ford Health System	0	0	0	detroit	62	Detroit	usa	usaDetroit	1	1	0
Vingilis, E.; Brown, U.; Koeppen, R.; Hennen, B.; Bass, M.; Peyton, K.; Downe, J.; Stewart, M.	1998	Evaluation of a cold/flu self-care public education campaign	The purpose of the study was to evaluate an Ontario Ministry of Health (MOH) cold/flu self-care public education campaign to reduce unnecessary patient visits to doctors. The MOH campaign consisted of an information booklet delivered to every household in an Ontario city, newspaper ads and radio spots. The program ran during January-March 1994. The evaluation consisted of: (1) 2 x 2 telephone sur…	y	Health Education Research	Embase	Journal Article	unnecessary patient visits to the doctor for cold/flu	1	41	1	cold/flue self care public education campaign	1	Ministry of Health	8	0	0	Ontario (Canada)	153	Ottawa	canada	canadaOttawa	2	1	1
Herman, N. G.; Rosenthal, M.; Franklin, D. M.	1997	Delivery of comprehensive children's dental services using portable dental clinics in NYC public schools. A six-year analysis	In 1990, the Bureau of Dental Health Services of the New York City Department of Health launched a major initiative to modernize a network of school-based dental clinics located throughout the city. Since 1913, the bureau has provided dental care to public school children; however, the clinics were not properly maintained or upgraded, and were in a state of disrepair and obsolescence. Anticipatin…	y	The New York state dental journal	Embase	Journal Article	childrens dental services	2	27	2	comprehensive (portable) childrens dental servcies	3	Dept of Healt	5	0	0	NYC	147	New York City	usa	usaNew York City	1	1	0
Brommels, M.; Outinen, M.; Kupiainen, O.; Stahlberg, M. R.; Taipale, E.; Alanko, A.	1997	Local heroes beat national champions: quality improvement in Finnish health care	FINNISH HEALTH CARE: Although health care services in Finland are organized uniformly throughout the country, they, along with the application of total quality management (TQM)/continuous quality improvement (CQI), are the responsibility of municipalities. CASE 1: At the Helsinki City Health Organization, top management launched an organizationwide quality improvement (QI) initiative in 1993, ent…	y	The Joint Commission journal on quality improvement	Embase	Journal Article	healthcare	2	40	2	QI Programme	3	Helsinki city health	5	0	0	Helsinki	89	Helsinki	finland	finlandHelsinki	26	3	0
Goumans, M.; Springett, J.	1997	From projects to policy: 'Healthy Cities' as a mechanism for policy change for health?	One of the aims of the European Healthy Cities project was to contribute to the development of healthy public policy. This paper examines the evidence from ten cities in the Netherlands and the United Kingdom which are either part of the World Health Organization (WHO) Healthy City Project or part of their respective National Networks. Five key issues are identified based on current thinking in p…	y	Health Promotion International	Embase	Journal Article	health	1	0	2	WHO Healhy Cities	0	WHO Healthy Cities	9	1	0	10 cities in Netherlands and UK	0	no city or multiple cities stated	0	0no city or multiple cities stated	0	3	0
Stephenson, P.; Chalmers, B.; Kirichenko, V. F.; Repina, M. A.; Wagner, M.	1997	Reducing maternal mortality in St Petersburg	Following the entry of St Petersburg into Europe's Healthy Cities Project in 1991 it was decided that the highest priority should be given to reducing the city's maternal mortality ratio, then standing at approximately 70 deaths per 100,000 live births. Preventing deaths from unsafe, illegal abortion became the main focus of attention. The use of modern contraceptive methods was promoted informat…	y	World Health Forum	UI - 1997339361	Journal Article	maternal mortality	1	37	2	promotion of modern contraception methods, information, out reach service	1	WHO Healhty Cities	9	0	0	St Petersburg	209	Saint Petersburg	russia	russiaSaint Petersburg	47	3	1
Costongs, C.; Springett, J.	1997	Joint working and the production of a City Health Plan: The Liverpool experience	Several cities within the WHO Healthy Cities Project are developing City Health Plans, a broad strategy to improve health in the city. This paper examines the effectiveness of joint working during the production of the City Health Plan in Liverpool, from the point of view of the participants' perceptions. The results of the study were used to inform the reform of joint planning. The results sugge…	y	Health Promotion International	Embase	Journal Article	health	1	0	2	City Healh Plan - to improve helath	7	WHO Healthy Cities	9	0	0	Liverpool	112	Liverpool	england	englandLiverpool	3	3	0
Boroff, M.; O'Campo, P.	1996	Baltimore city healthy start medical reform for reducing infant mortality	This paper describes the Medical Reform Component of Baltimore City's Healthy Start Program and how it works toward the goals of reducing infant mortality (IMR) and improving infant health by making services more user-friendly and family-oriented.	y	Patient Education and Counseling	Embase	Journal Article	infant mortality	2	37	2	medical reform to improve services	3	program	3	0	0	Baltimore	11	baltimore	USA	USAbaltimore	1	1	0
Pippert, K.; Jecha, L.; Coen, S.; MacDonald, P.; Francisco, J.; Pickard, S.	1995	A cooperative effort to pass tobacco control ordinances in Wichita, Kansas	In October 1993, the Tobacco-Free Wichita Coalition proposed ordinances to the Wichita City Council that would tightly control access of minors to tobacco and prohibit smoking in public places. The subsequent successful change in local health policy required the collaborative efforts of local and state organizations and health agencies. A simple random telephone survey commissioned and financed b…	y	Journal of public health management and practice : JPHMP	Embase	Journal Article	smoking prevention	1	7	2	tobacco control laws	2	collaboration	4	2	0	Wichita (Kansas) (USA)	231	Wichita	usa	usaWichita	1	1	1
Deutsch, L.; Fisk, M.; Olson, D.; Bronzino, J.	1994	Building a children's health network: city-wide computer linkages among heterogeneous sites for pediatric primary care	For many infants and children in our cities, quality of care and health status outcomes suffer due to poor continuity and coordination among ambulatory care sites. Despite proximity to technologically-advanced secondary and tertiary institutions, primary care services for children are fragmented, multiple-site use is common, and data flow among providers serving the same patients is primitive. Pr…	y	Proceedings / the ..	Embase	Journal Article	poor continuity and co-ordination of care	2	40	2	computer based paediatric health care network	4	collaboration	2	0	0	not stated	0	no city or multiple cities stated	0	0no city or multiple cities stated	0	0	0
Waller, J. V.; Goldman, L.	1993	Bringing comprehensive health education to the New York City Public Schools: A private-public success story	The New York Academy of Medicine has pioneered a far-sighted effort which successfully introduced two model health education curricula into the New York City Public Schools at both the elementary and middle school levels. The curriculums for kindergarten through sixth grades, Growing Healthy, are currently being used in 525 of New York's 625 elementary schools, and the curriculum for seventh and …	y	Bulletin of the New York Academy of Medicine: Journal of Urban Health	UI - 1994169956	Journal Article	child health	1	0	2	health (physical and mental) education in schools	1	New York Academy of medicine	0	0	0	NYC	147	New York City	usa	usaNew York City	1	1	0
Englander, J.; Cleary, S.; O'Hare, P.; Hall, K. M.; Don Lehmkuhl, L.	1993	Implementing and evaluating injury prevention programs in the traumatic brain injury model systems of care	Injury prevention is a major public health issue, and health care professionals must assume responsibility for educating the public, particularly children and youth who are at the greatest risk of becoming injured. This article describes injury prevention efforts conducted by traumatic brain injury (TBI) model systems in San Jose, California, Houston, Texas, and New York City, New York. THINK FIR…	y	Journal of Head Trauma Rehabilitation	Embase	Journal Article	brain injury	1	44	2	think first' programme - presentations to school students	1	programme	0	0	0	San Jose, California, Houston, Texas, and New York City, New York.	0	no city or multiple cities stated	0	0no city or multiple cities stated	1	1	1
Ferguson, M. G.; Berkeley, L.; Fourcher, L.; Guyton, B.; Reiner, L. R.	1992	Health Care Linkage Project: improving access to care	The primary objective of the Health Care Linkage Project, funded by a grant from the Chicago Community Trust, is to develop, implement, and evaluate a primary health care linkage network within the city of Chicago that creates formalized linkages between community health centers, the Chicago Department of Health clinics, and hospitals. Six linkage networks are currently operational, with an addit…	y	Henry Ford Hospital medical journal	Embase	Journal Article	improved care	2	40	2	health care linkage network - to formally link organisations	3	grant money	8	0	0	Chicago	50	chicago	USA	USAchicago	1	1	1
Gersons, B. P. R.; Van de Graaf, W.; Rijkschroeff, R.; Schrameijer, F.	1992	The mental health care transformation process: The Amsterdam experience		y	International Journal of Social Psychiatry	Embase	Journal Article	Mental Health Care	2	25	2	Mental Healthcare Transformation	3	not stated	3	0	0	Amsterdam	4	amsterdam	netherlands	netherlandsamsterdam	30	3	0
Mendelson, R.; Dollard, D.; Hall, P.; Zarrabi, S. Y.; Desjardin, E.	1991	The impact of the Healthiest Babies Possible Program on maternal diet and pregnancy outcome in underweight and overweight clients	The Healthiest Babies Possible Program (HBP) is a prenatal intervention program for the City of Toronto and is designed to reduce the incidence of low birth weight babies. This study was undertaken to assess the impact of the HBP on dietary change and birth outcome for underweight and overweight expectant mothers. Dietary change was measured by the use of food scores applied to 24-hour dietary re…	y	Journal of the Canadian Dietetic Association	Embase	Journal Article	low birth weight babies	1	28	2	prenatal dietary intervention	1	not stated	0	0	0	Toronto	215	Toronto	canada	canadaToronto	2	1	1
Myers Jr, W. A.	1991	Cancer prevention initiatives in New York City	Promoting cancer prevention for the African-American community nationally, and especially in New York City, is a formidable task. The City's lack of adequate information resources is a hindrance. Moreover, in areas where poor African-Americans predominate, women place their own health concerns at a low priority. As a result, introduction of breast and cervical cancer detection education efforts m…	y	Statistical bulletin (Metropolitan Life Insurance Company : 1984)	Embase	Journal Article	cancer	1	22	2	breast and cervical cancer detection education	1	not stated	0	0	0	NYC	147	New York City	usa	usaNew York City	1	1	0
Carleton, R. A.; Sennett, L.; Gans, K. M.; Levin, S.; Lefebvre, C.; Lasater, T. M.	1991	The Pawtucket Heart Health Program: Influencing adolescent eating patterns	The Pawtucket Heart Health Program, a research effort testing a process of community activation for cardiovascular risk factor behavior change, risk factor change, and coronary heart disease event rate change, utilizes risk factor behavior change programs for the entire population of a northeastern city. A diversity of nutrition programs designed to teach new skills and to alter the nutrition env…	y	Annals of the New York Academy of Sciences	Embase	Journal Article	cardiovascular prevention	1	26	2	range of food and diet behaviour change inititiatves	1	community activation	2	0	0	Pawtucket (USA) ?	166	Pawtucket	usa	usaPawtucket	1	1	0
Lee, J.	1990	The City of Toronto's geriatric dental program	The past four years have witnessed the development of a comprehensive dental program for the seniors of the City of Toronto. This program is based upon the principles of dental health promotion and prevention. It recognizes the distinct needs of seniors who are institutionalized. It also addresses the needs of those low-income seniors living in the community. The overall result is an integrated p…	y	Journal (Canadian Dental Association)	Embase	Journal Article	dental health of senior citizens	2	27	2	comprehensive dental programme for senrio citizens	3	programme	3	0	0	Toronto	215	Toronto	canada	canadaToronto	2	1	0
Shore, M. F.; Cohen, M. D.	1990	The Robert Wood Johnson Foundation Program on Chronic Mental Illness: An overview	In 1985 the Robert Wood Johnson Foundation implemented the Program on Chronic Mental Illness, which provides grants and assistance to nine cities across the country in their efforts to improve services to persons with chronic mental illness. A basic premise of the program is that a central mental health authority is the cornerstone of improved systems of care. To be eligible for participation in …	y	Hospital and Community Psychiatry	Embase	Journal Article	Mental illness Service Improvement	2	25	2	Service improvement in mental health servcies	3	Robert Wood Foundation Grants	8	0	0	9 Cities in USA	0	no city or multiple cities stated	0	0no city or multiple cities stated	2	1	0
Fortmann, S. P.; Winkleby, M. A.; Flora, J. A.; Haskell, W. L.; Taylor, C. B.	1990	Effect of long-term community health education on blood pressure and hypertension control: The Stanford Five-City Project	The Stanford Five-City Project was initiated in 1978 to evaluate the effects of a community-wide health education program on cardiovascular risk factors, including blood pressure. Two treatment cities received an education program, which used the mass media, various community-based programs, and health professionals, designed to encourage individuals to learn their blood pressure levels, stay in …	y	American Journal of Epidemiology	Embase	Journal Article	cardiovascular disease	1	4	2	community wide health education program	1	stanford five city project	11	0	0	not stated	0	no city or multiple cities stated	0	0no city or multiple cities stated	1	1	2
Casswell, S.; Ransom, R.; Gilmore, L.	1990	Evaluation of a mass-media campaign for the primary prevention of alcohol-related problems	A quasi-experimental design was used to evaluate an alcohol-related problem prevention programme. The study compared two cities exposed to a mass-media campaign with two cities which received the same mass-media campaign and also participated in community organization. Two comparable reference cities received no intervention programme. The objectives of the community organization campaign include…	y	Health Promotion International	Embase	Journal Article	alcohol related problem	1	13	2	mass media campaign	1	not stated	0	0	0	2 cities (not stated)	0	no city or multiple cities stated	0	0no city or multiple cities stated	0	0	0
Farquhar, J. W.; Fortmann, S. P.; Flora, J. A.; Taylor, C. B.; Haskell, W. L.; Williams, P. T.; Maccoby, N.; Wood, P. D.	1990	Effects of communitywide education on cardiovascular disease risk factors. The Stanford Five-City Project	To test whether communitywide health education can reduce stroke and coronary heart disease, we compared two treatment cities (N = 122800) and two control cities (N = 197500) for changes in knowledge of risk factors, blood pressure, plasma cholesterol level, smoking rate, body weight, and resting pulse rate. Treatment cities recieved a 5-year, low-cost, comprehensive program using social learning…	y	Journal of the American Medical Association	Embase	Journal Article	cardiovascular disease	1	4	2	community wide health eduction	1	stanford five city project	11	0	0	not stated	0	no city or multiple cities stated	0	0no city or multiple cities stated	1	1	2
Monteiro, C.; Rea, M.; Victora, C.	1990	Can infant mortality be reduced by promoting breastfeeding? Evidence from Sao Paulo city	An ambitious breastfeeding promotion programme was launched in Brazil in 1981 which included the use of mass media, health personnel training and re-organization of health service routines. A comparison of two health surveys carried out in Greater Sao Paulo before (1981) and after (1987) the implementation of the programme showed an important increase in the median duration of breastfeeding from …	y	Health Policy and Planning	Embase	Journal Article	infant mortality	1	37	2	breastfeeding promotion programme	1	national programme	8	0	0	Sao Paolo	182	Sao Paulo	brazil	brazilSao Paulo	14	2	1
Bowler, C.; Brimblecombe, P.	1990	The difficulties of abating smoke in late victorian york	Historical railway documents and council minutes for the city of York reveal an active interest in abating smoke As early as the mid-nineteenth century the public became less willing to accept pollution as a necessary part of economic progress. The Sanitary Committee of the council , while diligent in the latter part of the century, seemed unable to use the Public Health Act (1875) effectively. I…	y	Atmospheric Environment - Part B Urban Atmosphere	Embase	Journal Article	air quality	1	16	2	19th century councils effort to reduce smoke emissions	0	not stated	0	0	0	York (UK)	232	York	england	englandYork	3	3	1
Persky, T.; Taylor, A.; Simson, S.	1989	The network trilogy project: linking aging, mental health and health agencies	There is a striking disparity between the estimated need for mental health care by 18-25% of the nation's elderly, and the minimal utilization of private and publicly funded services by this age cohort. Recognition that the elderly are not well served by existing systems led a trilogy of major Philadelphia aging, mental health, and health organizations to form a partnership for the purpose of imp…	y	Gerontology & geriatrics education	Embase	Journal Article	lack of access of MH services for the elderly	2	25	2	improve MH services for the elderly	1	collaboration	2	0	0	Philadelphia	162	Philadelphia	usa	usaPhiladelphia	1	1	0
Schinnar, A. P.; Rothbard, A. B.; Hadley, T. R.	1989	Opportunities and risks in Philadelphia's capitation financing of public psychiatric services	The city of Philadelphia was one of nine sites selected by the Robert Wood Johnson (RWJ) Foundation and the U.S. Department of Housing and Urban Development (HUD) to receive five-year funding to improve the delivery, quality and cost efficiency of public mental health services to its chronically mentally ill population. As part of the RWJ project, the city plans to restructure its delivery and re…	y	Community Mental Health Journal	Embase	Journal Article	improve quality and cost of MH services for chronically mentally ill	2	25	2	create a not for profit insurance system	3	Robert Wood Johnson Foundation	6	0	0	Philadelphia	162	Philadelphia	usa	usaPhiladelphia	1	1	0
Brevik, L.; Sundh, E. K.	1989	Project 67+	Project 67+ is carried out in Oslo, the capital city of Norway. Oslo has 450000 inhabitants, and was once known in health-circles for the 'Oslobreakfast'. Project 67+ is a campaign which sets out to change attitudes towards the elderly among the public in general, and also the elderly and their attitude towards ageing. The major part of the work is done by the elderly themselves. It has proved to…	y	Health Promotion	Embase	Journal Article	health of the elderly	1	0	2	local neighbourhoods to administer health and social services	3	not stated	3	0	0	Oslo (450k)	154	Oslo	norway	norwayOslo	42	3	0
Olsen, J.; Frische, G.; Poulsen, A. O.; Kirchheiner, H.	1989	Changing smoking, drinking, and eating behaviour among pregnant women in Denmark. Evaluation of a health campaign in a local region	Health behaviour during pregnancy was examined before and after a comprehensive health campaign targeted at pregnant women in Odense, Denmark. Furthermore, lifestyle habits were compared before and during the campaign with similar habits in Aalborg, Denmark. All 13,815 pregnant women (equal numbers from each city) were enrolled in the study, and 11,980 gave information on eating, drinking, and sm…	y	Scandinavian Journal of Social Medicine	Embase	Journal Article	health of pregnant women	1	50	2	health behaviour campaign	1	not stated	0	0	0	Odense (Denmark)	155	Odense	denmark	denmarkOdense	23	3	1
Wilson, J.	1989	Supporting self help. Six years of work in an English city	The work of the Nottingham Self Help Team, initially starting in 1982 as a small experiment after some small scale work at Nottingham Council for Voluntary Service (NCVS), is now well established. Initially financed through joint finance, it is now largely funded by mainline health authority funds but still managed by NCVS. Three particular aspects of its work have proved valuable: work with new …	y	Health Promotion	Embase	Journal Article	increasing self help	2	0	2	created a central team to support groups in increasing self help	3	commissioning	6	0	0	Nottingham (UK)	148	Nottingham	england	englandNottingham	3	3	0
Walter, H. J.; Wynder, E. L.	1989	The development, implementation, evaluation, and future directions of a chronic disease prevention program for children: The 'Know Your Body' studies	In 1975, the American Health Foundation initiated the development, implementation, and evaluation of a school-based, teacher-delivered program of the primary prevention of heart disease, cancer, and stroke. The aims of this program, entitled 'Know Your Body', are to modify favorably the population distribution of risk factors for chronic disease through changes in diet, physical activity, and cig…	y	Preventive Medicine	Embase	Journal Article	chronic disease prevention in children	1	50	2	chronic disease prevention program delivered at schools for children	1	american health foudnation	8	0	0	NYC	147	New York City	usa	usaNew York City	1	1	2
Madeley, R. J.; Hull, D.; Elwood, J. M.	1988	Evaluation of the Nottingham birth scoring system	A case-control study of postneonatal deaths occuring in 1974-1976 in the City of Nottingham, England, revealed that most were attributable to respiratory infections and SIDS, and primary occurred in wintertime, at home, in the less well-off parts of Nottingham. By means of a step-wise discriminant analysis, 9% of the infant population was identified as a high-risk group in whom 53% of postneonata…	y	Annals of the New York Academy of Sciences	Embase	Journal Article	postneonatal deaths	1	37	2	birth scoring system to identify those most at risk	0	not stated	0	0	0	Nottingham	148	Nottingham	england	englandNottingham	3	3	3
Kearns, G.	1988	Private property and public health reform in England 1830-70	British cities of the mid-nineteenth century were insanitary. In many cases lack of street paving, insufficient water, proliferating cesspools and open sewers turned them into cloying, degrading and offensive mires. Many of the urban workers, too poor to pay rent sufficient to meet the costs of these environmental services, were shuffled among damp dingy rooms into which the sun shone feebly and …	y	Social Science and Medicine	Embase	Journal Article	health	1	0	2	legislation on private property to improve public health (1830-1870)	2	legislation	4	0	0	british cities	0	no city or multiple cities stated	0	0no city or multiple cities stated	15	3	0
Whitaker, L.	1970	Social reform and the comprehensive community mental health center: the model cities experiment		y	American journal of public health and the nation's health	Embase	Journal Article	mental health	2	25	2	comprehensive community mental health	3	social reform	3	0	0	not stated	0	no city or multiple cities stated	0	0no city or multiple cities stated	0	0	0
Rosner, L. J.; Pitkin, O. E.; Rosenbluth, L.	1970	Improved use of health professionals in New York City schools		y	American journal of public health and the nation's health	Embase	Journal Article	health	2	0	2	improved the use of helath professional s in schools	3	not stated	3	0	0	NYC	147	New York City	usa	usaNew York City	1	1	0
Hafner, H.; Klug, J.	1982	The impact of an expanding community mental health service on patterns of bed usage: Evaluation of a four-year period of implementation	In the city of Mannheim the introduction of an extensive community mental health service has been shown, by means of case-register data over 4 1/2 years, to have led to a considerable increase in utilization, mainly at the out-patient level of care. The rates of admission to hospital increased very little. Due to the simultaneous decline in long-term bed occupancy, the overall need for psychiatri…	y	Psychological Medicine	Embase	Journal Article	improved mental health servcice	2	25	2	extensive community mental health service	3	not stated	3	0	0	Mannheim	124	Mannheim	germany	germanyMannheim	28	3	1
Allukian, M.; Steinhurst, J.; Dunning, J. M.	1981	Community organization and a regional approach to fluoridation of the greater Boston area	Organized community efforts induced social change in 33 cities and towns in the greater Boston area to advance fluoridation in a state where fluoridation is a controversial and political issue. This regional approach was successful in obtaining fluoridation for the communities that shared a water supply.	y	Journal of the American Dental Association (1939)	Embase	Journal Article	dental health	1	27	2	fluoridation of water supply	2	social change	2	0	0	Boston	23	boston	usa	usaboston	1	1	0
Kinlen, L.; Doll, R.	1981	Fluoridation of water supplies and cancer mortality. III: A re-examination of mortality in cities in the USA	The mortality from cancer in the 10 largest cities in the USA that have had fluoridated water supplies since before 1957 was somewhat higher in 1970 than in the large non-fluoridated cities that we have examined. The relative excess has not increased since 1950, if allowance is made for changes in the sex, age, and ethnic group constitution of the population by any of the standard methods. On the…	y	Journal of Epidemiology and Community Health	Embase	Journal Article	dental health	1	22	2	fluoridation of water supply	2	not stated	0	0	0	10 Cities in USA	0	no city or multiple cities stated	0	0no city or multiple cities stated	1	1	3
Ermann, D.; Aronoff, R.	1980	A study of central-city hospital changes	This study was initiated to determine the extent of hospital capacity reduction in large U.S. cities. In addition, hospital bed and service additions were analyzed. Study data indicate that between 1976 and 1978 more than 5,000 beds were closed in the 36 cities surveyed. This constitutes 2.7 per cent of total hospital beds in those cities. Nearly half of the cities had no bed reduction at all, wh…	y	Medical Care	Embase	Journal Article	hospital capacity	2	39	2	hospital capacity reduction between 1976-8	3	service change	3	0	0	USA Cities	0	no city or multiple cities stated	0	0no city or multiple cities stated	1	1	1
Reed, L.	1972	The changing face of health care delivery. Neighborhood health centers and model cities. Adjust your practice to their needs?		y	Imj	Embase	Journal Article	imporved healthcare	2	38	2	neighbourhood health centres	3	service change	3	0	0	not stated	0	no city or multiple cities stated	0	0no city or multiple cities stated	0	0	0
Whitaker, L.	1972	Social reform and the comprehensive community mental health center--the model cities experiment. II		y	American journal of public health	Embase	Journal Article	imporved mental healthcare	2	25	2	neighbourhood health centres	3	service change	3	0	0	not stated	0	no city or multiple cities stated	0	0no city or multiple cities stated	0	0	0
Roberts, J. L.; Berry, J.	1987	Project smoke free	This article looks at progress made on smoking and health programmes in the North Western Region of the NHS since a three-year initiative, Project Smoke Free (PSF) began in June 1985. The Project receives an annual grant of 150,000 from the Health Education Authority (HEA) and 70,000 from the North Western Regional Health Authority (NWRHA). The latter also provides accommodation, consultancy, and…	y	Health Trends	Embase	Journal Article	smoking	1	7	2	reduce smoking	1	regional health authority	5	0	0	Manchester	125	Manchester	england	englandManchester	3	3	0
Fleming, G. V.; Andersen, R. M.	1986	The Municipal Health Services Program. Improving access to primary care without increasing expenditures	Under the Municipal Health Services Program (MHSP), five city governments created networks of primary care clinics with a goal of serving populations thought to have poor access to primary medical care. A major concern was fragmented care in public hospitals and other public facilities. The new MHSP clinics were expected to provide care at lower cost than the population's alternative sources of c…	y	Medical care	Embase	Journal Article	poor access to primary care	2	38	2	improvign access to primary care	3	service change	3	0	0	5 Cities in USA	0	no city or multiple cities stated	0	0no city or multiple cities stated	1	1	1
Elder, J. P.; McGraw, S. A.; Abrams, D. B.	1986	Organizational and community approaches to community-wide prevention of heart disease: The first two years of the Pawtucket Heart Health Program	The Pawtucket Heart Health program (PHHP) is a federally funded research and demonstration project for the primary prevention of coronary heart disease (CHD) in a community. This article presents a discussion of the first 26 months of this intervention, divided into its three phases, PHHP staff initially approached the intervention city through local organizations to accomplish risk-factor behavi…	y	Preventive Medicine	Embase	Journal Article	improved prevention	1	26	2	prevention of heart disease	1	federally funded	8	0	0	Pawtucket (USA)	166	Pawtucket	usa	usaPawtucket	1	1	0
Schmelzer, M.; Reeves, S. R.; Zahner, S. J.	1986	Health services in day-care centers: A public health nursing design	Recognizing national and local needs, a public health nursing service model for children enrolled in licensed full day-care centers in the city of Madison was developed by the Madison Department of Public Health and funded from the state maternal and child health/prevention block grants for fiscal year 1982-1983. The department was awarded continuation funding at the same level through December 3…	y	Public Health Nursing	Embase	Journal Article	childrens health	1	0	2	public health nurse in childrens day care centres	3	city health dept	5	0	0	Madison	119	Madison	usa	usaMadison	1	1	0
McKay, R. B.; Levine, D. M.; Bone, L. R.	1985	Community organization in a school health education program to reduce sodium consumption	This paper describes the important role of community organization in providing the enabling and reinforcing factors necessary for students to adopt dietary behavior changes recommended in a school health education program for cardiovascular health. The "Hold the Salt!" program was designed to teach sixth grade students and their families about the link between high sodium diets early in life and …	y	The Journal of school health	Embase	Journal Article	reduce salt intake	1	26	2	school health education program	1	program	0	0	0	Baltimore	11	baltimore	USA	USAbaltimore	1	1	1
an der Heiden, W.; Krumm, B.	1985	Does outpatient treatment reduce hospital stay in schizophrenics?	The implementation of community mental health care for psychiatric patients in Mannheim, an industrial city of approximately 300,000 inhabitants, poses questions concerning the impact of outpatient treatment on the probability of rehospitalization. For this purpose the use of extramural facilities by a group of 148 patients with a diagnosis of schizophrenia was studied over a period of 18 months.…	y	European archives of psychiatry and neurological sciences	Embase	Journal Article	MH quality of care	2	25	2	community metnal health provision	3	service addition / improvement	3	0	0	Mannheim (300k pop)	124	Mannheim	germany	germanyMannheim	28	3	1
Scala, A.; Gritti, P.	1985	The impact of psychiatric reform on inpatient services in a metropolitan area of Southern Italy: The Naples case	Six years after the Psychiatric Reform, phasing out of Mental Hospital and implementing a community based Mental Health System, i.e. the main goals of the Reform, are not yet performed in Southern big cities of Italian peninsula. In Naples metropolitan area this new Mental Health policy faces with a dramatic lack of community services. This paper summarizes data concerning the trends in psychiatr…	y	Acta Psychiatrica Scandinavica	Embase	Journal Article	MH Quality of Care	2	25	2	Phasing out inpatient and implementing community based care	2	service reform	4	0	0	Naples	142	Naples	italy	italyNaples	34	3	1
Buchanan, G. J.	1977	Development of a program for ambulatory nursing care	Health care delivery systems that provide care for the vertical patient are increasing in numbers as well as in the scope of services that they provide throughout the nation. The nurse's professional relationship with other health care team members has broadened, increasing areas of overlapping responsibilities and roles in these health care settings. A more highly educated population is increasi…	y	Nursing Clinics of North America	Embase	Journal Article	QI for ambulatory nursing care	2	40	2	QI program for ambulatory nursing care	3	not stated	3	0	0	Oklahoma	156	Oklahoma	usa	usaOklahoma	1	1	1
Hyman, H. H.	1975	The politics of health care; nine case studies of innovative planning in New York City	Nine case studies of innovative health programs undertaken in New York City are reviewed with a view to determining how well these programs succeeded in reaching their objectives, whether the objectives changed from the time they were initially acted upon until they were implemented and whether there is a predictable pattern in the way programs are initiated, negotiated and then implemented. Prog…	y	Abstracts of Hospital Management Studies	Embase	Journal Article	Health service improvement	2	39	2	9 case studies of attempts to improve health care	3	not stated	3	0	0	NYC	147	New York City	usa	usaNew York City	1	1	3
Schwarz, A.; Cohen, F. C.; Kavaler, F.	1973	A ghetto medicine program	In New York City, social service departments in voluntary hospitals have been brought under direct contract with the Department of Health. To insure that the contractual guidelines are being followed, the department carries on a continuing evalutation of the social service departments of 26 voluntary hospitals and found significant improvement in their service to previously neglected patients.	y	Social Work	Embase	Journal Article	quality of social service departmetns in hospitals	2	39	2	centralisd contract management and evaluation visits	3	service reform	3	0	0	NYC	147	New York City	usa	usaNew York City	1	1	1
Bryant, D. J.; Mayes, P. E.	1973	Improving information flow in the health service	The article decribes a pilot project undertaken in Hull, England, to study the feasibility of providing a management service to supply information to health service personnel, to demonstrate the effectiveness of a central control point for information and to evaluate the potential benefits of improved information flow. The central agency used was the cooperative service by the City Libraries and …	y	Hosp.Hlth Serv.Rev	Embase	Journal Article	poor access to information in the health service	2	40	2	management service to supply informaiton to healthcare personnel	4	not stated	0	0	0	Hull	92	Hull	england	englandHull	3	3	0
Whitaker, L.	1972	Social reform and the comprehensive community mental health center. The model cities experiment. II	The experience of a U.S. Model City Mental Health Program is presented within the context of the forces impinged on it. A major facet is the discussion of citizen participation and the lessons to be learned from developments here.	y	American Journal of Public Health	Embase	Journal Article	MH services	2	25	2	comprehensive community mental health centre	3	US Model City Metnal Health Program	3	0	0	not stated	0	no city or multiple cities stated	0	0no city or multiple cities stated	1	1	0
Holloway, R. M.	1972	New York City's experience in improving ambulance service	It has become fashionable in recent years to call in outside consultant systems analysts to provide management with recommendations for more efficient operation. While this approach has the advantage of an objective view by professionals, it is costly. Also, it is often difficult for an outside consultant to grasp the subjective elements of an operation, and it is these that determine how a syste…	y	Hsmha Hlth	Embase	Journal Article	quality of ambulance service	2	40	2	control of ambulance service was centralized, nurses screening calls	3	internal service improvement with the deputy mayor	3	0	1	NYC	147	New York City	usa	usaNew York City	1	1	1
Chabot, A.	1971	Improved infant mortality rates in a population served by a comprehensive neighborhood health program	The Denver Department of Health and Hospitals developed from multiple federal grants (M and I, C and V, OEO, PHS, and Family Planning) a comprehensive community health program for the low income population of Denver. To measure the impact of this program, infant mortality rates were reviewed in the low income and nonwhite populations Infant mortality in 25 selected low income census tracts in Den…	y	Pediatrics	Embase	Journal Article	Infant mortality	1	0	2	comprehensive neighbourhood health program	7	program (from federal grants)	5	8	0	Denver	60	Denver	usa	usaDenver	1	1	2
Cowen, D. L.	1971	Denver's mental health program	Denver has developed a health care program that coordinates traditional public health, mental health, and hospital care into a single systematic attack on the health problems of the core city. Evidence is presented to support the thesis that not only is a much larger volume of care being given, but that this care is effective in changing the health status of the residents of the affected area. De…	y	JAMA (Chicago, Ill.)	Embase	Journal Article	mental health	2	25	2	single system for public health, mental health and hospital care	3	not stated	3	0	0	Denver	60	Denver	usa	usaDenver	1	1	1
Haber, Z. G.	1969	Implementing Head Start health goals in New York City	This article reports experience in implementing Project Head Start health goals in New York City during the period from September 1966 to August 31, 1967. It describes the concepts formulated, the process developed, approaches used, and the difficulties encountered in improving the delivery of personal health services to children in low income families, and in involving families in more comprehen…	y	Med.Care	Embase	Journal Article	access and quality of healthcare servcies for children	2	0	2	project to improve the delivery of personal health servcies to children	3	not stated	3	0	0	NYC	147	New York City	usa	usaNew York City	1	1	1
Rosenblatt, D.; Kaasakalian, L.	1966	Evaluation of venereal disease information campaign for adolescents	Increases since 1957 in venereal disease rates, particularly among teenagers, prompted an educational campaign by the New York City Health Department. Pamphlets, posters, newspaper advertisements, radio and TV programs, and matchbook covers were used to disseminate information about these diseases. This study evaluates the effectiveness of the educational campaign in terms of 'before and-after' c…	y	American Journal of Public Health	Embase	Journal Article	sexual health	1	47	2	mass media educaiton campaign	1	DoHMH	5	0	0	NYC	147	New York City	usa	usaNew York City	1	1	1
Belkin, M.; Suchman, E. A.; Levinson, B.; Jacobziner, H.	1965	Mental health training program for the child health conference	A report is presented on the effects of a training program known as the Attitude Study Project. This program endeavors to introduce mental health concepts into the daily activities of the Child Health Station staff of the New York City Health Department. This study focuses on evaluation of the program by physicians and nurses before and after their training, as well as on an observational check o…	y	American Journal of Public Health	Embase	Journal Article	mental health	1	25	2	training program for staff on mental health concepts	1	DoHMH	5	0	0	NYC	147	New York City	usa	usaNew York City	1	1	0
Weinstein, I.	1947	Eighty years of public health in New York City	The author traces the development of Public Health in New York City from its modest beginning in 1799 when the city was given authority by the State Legislature to pass its own health laws. This power had become necessary to meet the emergency of pestilence rampant at that time. It was not until 1866, however, that the administration of the city's health was placed in the hands of a Board of Heal…	y	Bulletin of the New York Academy of Medicine	Embase	Journal Article	health	1	0	2	city public health since 1799	7	not stated	0	0	0	NYC	147	New York City	usa	usaNew York City	1	1	2
Hein, F. V.	1947	Extending the school health education program	If child health behaviour is to be favourably influenced, factors in the home and community have to be conditioned as well as those in the school, since the child spends 85 per cent of his time outside the school. Intelligent school health guidance and intelligent home supervision must supplement each other. The parent needs to have an insight into the health needs of children and knowledge of ho…	y	Journal of Health and Physical Education, Washington	Embase	Journal Article	child health	1	0	2	extending the school based health educaitn program to outside fo schools	0	programm	0	0	0	midwestern city (not namted)	0	no city or multiple cities stated	0	0no city or multiple cities stated	1	1	0
Cradock, A. L.; Kenney, E. L.; McHugh, A.; Conley, L.; Mozaffarian, R. S.; Reiner, J. F.; Gortmaker, S. L.	2015	Evaluating the Impact of the Healthy Beverage Executive Order for City Agencies in Boston, Massachusetts, 2011-2013	INTRODUCTION: Intake of sugar-sweetened beverages (SSBs) is associated with negative health effects. Access to healthy beverages may be promoted by policies such as the Healthy Beverage Executive Order (HBEO) established by former Boston mayor Thomas M. Menino, which directed city departments to eliminate the sale of SSBs on city property. Implementation consisted of "traffic-light signage" and e…	y	Preventing Chronic Disease	MEDLINE	Journal Article	reducing sugar sweetened drinks	1	28	2	elminated sugar sweetened beveraes in city property	2	Mayor	5	0	1	Boston	23	boston	usa	usaboston	1	1	1
Trinh-Shevrin, C.; Kwon, S. C.; Park, R.; Nadkarni, S. K.; Islam, N. S.	2015	Moving the dial to advance population health equity in New York City Asian American populations	The shift toward a health equity framework for eliminating the health disparities burden of racial/ethnic minority populations has moved away from a disease-focused model to a social determinants framework that aims to achieve the highest attainment of health for all. The New York University Center for the Study of Asian American Health (CSAAH) has identified core themes and strategies for advanc…	y	American Journal of Public Health	MEDLINE	Journal Article	health inequilities	1	3	2	social determinent framework to reduce health inequilities	0	social determinents	7	0	0	NYC	147	New York City	usa	usaNew York City	1	1	0
Gavin, V. R.; Seeholzer, E. L.; Leon, J. B.; Chappelle, S. B.; Sehgal, A. R.	2015	If we build it, we will come: a model for community-led change to transform neighborhood conditions to support healthy eating and active living	Neighborhoods affect health. In 3 adjoining inner-city Cleveland, Ohio, neighborhoods, residents have an average life expectancy 15 years less than that of a nearby suburb. To address this disparity, a local health funder created the 2010 to 2013 Francis H. Beam Community Health Fellowship to develop a strategic community engagement process to establish a Healthy Eating & Active Living (HEAL) cul…	y	American Journal of Public Health	MEDLINE	Journal Article	health	1	51	2	healthy eating and active living neighbourhood	2	community led collaboration	2	0	0	Cleveland (ohio)	51	Cleveland	usa	usaCleveland	1	1	1
Macfarlane, R. G.; Wood, L. P.; Campbell, M. E.	2015	Healthy Toronto by Design: Promoting a healthier built environment	Chronic diseases, obesity and sedentary lifestyles are some of the health challenges facing Canada today. There is increasing recognition and evidence that the way our cities are planned, designed and built can contribute to these problems. Many of the policy levers to address the built environment exist outside the health sector and at the municipal level in areas such as urban planning, transpo…	y	Canadian Journal of Public Health. Revue Canadienne de Sante Publique	MEDLINE	Journal Article	chronic diseases, obesity and sedentary lifestyles	1	50	2	promoted a healthier built environment	2	City Health Dept	5	1	0	Toronto	215	Toronto	canada	canadaToronto	1	1	0
Budd, N.; Cuccia, A.; Jeffries, J. K.; Prasad, D.; Frick, K. D.; Powell, L.; Katz, F. A.; Gittelsohn, J.	2015	B'More Healthy: Retail Rewards--design of a multi-level communications and pricing intervention to improve the food environment in Baltimore City	BACKGROUND: Low-income black residents of Baltimore City have disproportionately higher rates of obesity and chronic disease than other Maryland residents. Increasing the availability and affordability of healthy food are key strategies to improve the food environment and can lead to healthier diets. This paper describes B'More Healthy: Retail Rewards (BHRR), an intervention that tests the effect…	i	BMC Public Health	MEDLINE	Journal Article	obesity and chronic disease	1	50	2	communications and pricing intervention to improve the food environment	2	program	0	0	0	Baltimore	11	baltimore	USA	USAbaltimore	1	1	0
Engelberg, J. K.; Carlson, J. A.; Black, M. L.; Ryan, S.; Sallis, J. F.	2014	Ciclovia participation and impacts in San Diego, CA: the first CicloSDias	OBJECTIVE: Ciclovia or Open Streets initiatives support physical activity through cycling/rolling, and walking/running. We evaluated San Diego's first Open Streets event, CicloSDias, to document attendance, reach and marketing, and effects on social cohesion, businesses, and physical activity.; METHODS: The comprehensive evaluation consisted of a city-wide survey 1 week before and after the event…	y	Preventive Medicine	MEDLINE	Journal Article	traffic inhibiting health	1	29	2	Ciclovia (Open Streets)	2	not stated	0	0	0	San Diego	181	San Diego	usa	usaSan Diego	1	1	1
Huitema, B. E.; Van Houten, R.; Manal, H.	2014	Time-series intervention analysis of pedestrian countdown timer effects	Pedestrians account for 40-50% of traffic fatalities in large cities. Several previous studies based on relatively small samples have concluded that Pedestrian Countdown Timers (PCT) may reduce pedestrian crashes at signalized intersections, but other studies report no reduction. The purposes of the present article are to (1) describe a new methodology to evaluate the effectiveness of introducing…	y	Accident Analysis & Prevention	MEDLINE	Journal Article	pedestrian injuries/death from crossing the road	1	44	2	Pedestrian Countdown Timers on pedestrian crossings	2	not stated	0	0	0	Detroit	62	Detroit	usa	usaDetroit	1	1	2
Farley, T. A.; Dowell, D.	2014	Preventing childhood obesity: what are we doing right?	After decades of increases, the prevalence of childhood obesity has declined in the past decade in New York City, as measured in children participating in the Special Supplemental Nutrition Program for Women, Infants, and Children (WIC) and public school students, with the greatest reductions occurring in the youngest children. Possible explanations were changes in demographics; WIC, day care, an…	y	American Journal of Public Health	MEDLINE	Journal Article	obesity	1	1	2	various interventions	7	not stated	1	0	0	NYC	147	New York City	usa	usaNew York City	1	1	2
Muennig, P. A.; Epstein, M.; Li, G.; DiMaggio, C.	2014	The cost-effectiveness of New York City's Safe Routes to School Program	OBJECTIVE: We evaluated the cost-effectiveness of a package of roadway modifications in New York City funded under the Safe Routes to School (SRTS) program.; METHODS: We used a Markov model to estimate long-term impacts of SRTS on injury reduction and the associated savings in medical costs, lifelong disability, and death. Model inputs included societal costs (in 2013 US dollars) and observed spa…	y	American Journal of Public Health	MEDLINE	Journal Article	road safety	1	44	2	roadway modifications	2	funded by Safe Routes to School program	0	0	0	NYC	147	New York City	usa	usaNew York City	1	1	2
Kilgore, E. A.; Mandel-Ricci, J.; Johns, M.; Coady, M. H.; Perl, S. B.; Goodman, A.; Kansagra, S. M.	2014	Making it harder to smoke and easier to quit: the effect of 10 years of tobacco control in New York City	In 2002, New York City implemented a comprehensive tobacco control plan that discouraged smoking through excise taxes and smoke-free air laws and facilitated quitting through population-wide cessation services and hard-hitting media campaigns. Following the implementation of these activities through a well-funded and politically supported program, the adult smoking rate declined by 28% from 2002 …	y	American Journal of Public Health	MEDLINE	Journal Article	smoking	1	7	2	comprehensive tobacco control plan	7	DohM	5	0	2	NYC	147	New York City	usa	usaNew York City	1	1	2
Hunter, R. M.; Davie, C.; Rudd, A.; Thompson, A.; Walker, H.; Thomson, N.; Mountford, J.; Schwamm, L.; Deanfield, J.; Thompson, K.; Dewan, B.; Mistry, M.; Quoraishi, S.; Morris, S.	2013	Impact on clinical and cost outcomes of a centralized approach to acute stroke care in London: a comparative effectiveness before and after model	BACKGROUND: In July 2010 a new multiple hub-and-spoke model for acute stroke care was implemented across the whole of London, UK, with continuous specialist care during the first 72 hours provided at 8 hyper-acute stroke units (HASUs) compared to the previous model of 30 local hospitals receiving acute stroke patients. We investigated differences in clinical outcomes and costs between the new and…	y	PLoS ONE [Electronic Resource]	MEDLINE	Journal Article	stroke care	2	19	2	centralised acute stroke care	3	not stated	3	0	0	London	115	London	england	englandLondon	3	3	2
Campbell, C.; Gracely, E. J.; Cummings, C.; Pan, S.; Palermo, P.; Gould, G. D.	2013	Philadelphia's Lead Court is making a difference	The Philadelphia Lead Court (PLC) was created as an innovative law enforcement strategy to compel property owners to comply with city health codes to remediate their properties of lead hazards, which had led to elevated blood lead levels and lead poisoning in resident children. This study presents a detailed account of and analyzes the opinions of fifteen key informants drawn from the Philadelphi…	y	Journal of Health Politics, Policy & Law	MEDLINE	Journal Article	lead in homes and lead poisoning	1	43	2	law and a specific court to enforce action	2	law and court to enforce	4	0	0	philadelphia	162	Philadelphia	usa	usaPhiladelphia	1	1	0
Wang, Y. C.; Vine, S. M.	2013	Caloric effect of a 16-ounce (473-mL) portion-size cap on sugar-sweetened beverages served in restaurants	BACKGROUND: New York City recently proposed a restriction to cap the portion size of all sugar-sweetened beverages (SSBs) sold in food-service establishments at 16 oz (473 mL). One critical question is whether such a policy may disproportionally affect low-income or overweight individuals.; OBJECTIVE: The objective was to determine the demographic characteristics of US individuals potentially aff…	y	American Journal of Clinical Nutrition	MEDLINE	Journal Article	obesity	1	28	2	restriction on portion size of sugar sweetened beverages	2	not stated	4	0	0	NYC	147	New York City	usa	usaNew York City	1	1	1
Barnhill, A.; King, K. F.	2013	Evaluating equity critiques in food policy: the case of sugar-sweetened beverages	Many anti-obesity policies face a variety of ethical objections. We consider one kind of anti-obesity policy - modifications to food assistance programs meant to improve participants' diet - and one kind of criticism of these policies, that they are inequitable. We take as our example the recent, unsuccessful effort by New York State to exclude sweetened beverages from the items eligible for purc…	y	Journal of Law, Medicine & Ethics	MEDLINE	Journal Article	obesity	1	28	2	restriction on portion size of sugar sweetened beverages	2	not stated	1	0	0	NYC	147	New York City	usa	usaNew York City	1	1	0
Zieff, S. G.; Hipp, J. A.; Eyler, A. A.; Kim, M. S.	2013	Ciclovia initiatives: engaging communities, partners, and policy makers along the route to success	CONTEXT: Recent efforts to increase physical activity through changes to the built environment have led to strategies and programs that use existing public space, including bicycle lanes, temporary parks, and the ciclovia initiative (scheduled events in which streets are closed to motorized vehicles and opened for recreational activities) popularized in South America.; OBJECTIVE: This article des…	y	Journal of Public Health Management & Practice	MEDLINE	Journal Article	sedantry behaviour	1	29	2	Ciclovia (vehicle free streets)	2	policy & collaboration	5	2	0	St Francisco and St Louis	0	no city or multiple cities stated	0	0no city or multiple cities stated	1	1	1
Pugh, T. A.; Mackenzie, A. R.; Whyatt, J. D.; Hewitt, C. N.	2012	Effectiveness of green infrastructure for improvement of air quality in urban street canyons	Street-level concentrations of nitrogen dioxide (NO(2)) and particulate matter (PM) exceed public health standards in many cities, causing increased mortality and morbidity. Concentrations can be reduced by controlling emissions, increasing dispersion, or increasing deposition rates, but little attention has been paid to the latter as a pollution control method. Both NO(2) and PM are deposited on…	n	duplicate	MEDLINE	Journal Article	air quality	1	16	2	deposition of NO2 and PM by planting of vegetation	2	not stated	0	0	0	not stated	0	no city or multiple cities stated	0	0no city or multiple cities stated	0	0	1
Frattaroli, S.; McDonald, E. M.; Tran, N. T.; Trump, A. R.; O'Brocki, R. C., 3rd; Gielen, A. C.	2012	Igniting interest in prevention: using firefighter focus groups to inform implementation and enhancement of an urban canvassing program	CONTEXT: Smoke alarm canvassing is recognized as an empirically based, effective intervention for increasing access to and the presence of smoke alarms in homes.; OBJECTIVES: We sought to inform the implementation of an intervention designed to enhance an existing fire department smoke alarm canvassing program through an empirically grounded, participatory process.; DESIGN: We conducted a series …	y	Journal of Public Health Management & Practice	MEDLINE	Journal Article	fire	1	44	2	canvassing to increase presence of smoke alarms in homes	2	firefighters focus groups	0	0	0	Baltimore	11	baltimore	USA	USAbaltimore	1	1	0
Chen, L.; Chen, C.; Srinivasan, R.; McKnight, C. E.; Ewing, R.; Roe, M.	2012	Evaluating the safety effects of bicycle lanes in New York City	OBJECTIVES: We evaluated the effects of on-street bicycle lanes installed prior to 2007 on different categories of crashes (total crashes, bicyclist crashes, pedestrian crashes, multiple-vehicle crashes, and injurious or fatal crashes) occurring on roadway segments and at intersections in New York City.; METHODS: We used generalized estimating equation methodology to compare changes in police-rep…	y	American Journal of Public Health	MEDLINE	Journal Article	traffic injuries	1	44	2	bicycle lanes	2	not stated	0	0	0	NYC	147	New York City	usa	usaNew York City	1	1	1
Dumanovsky, T.; Huang, C. Y.; Nonas, C. A.; Matte, T. D.; Bassett, M. T.; Silver, L. D.	2011	Changes in energy content of lunchtime purchases from fast food restaurants after introduction of calorie labelling: cross sectional customer surveys	OBJECTIVE: To assess the impact of fast food restaurants adding calorie labelling to menu items on the energy content of individual purchases.; DESIGN: Cross sectional surveys in spring 2007 and spring 2009 (one year before and nine months after full implementation of regulation requiring chain restaurants' menus to contain details of the energy content of all menu items). Setting 168 randomly se…	y	BMJ	MEDLINE	Journal Article	obesity	1	28	2	Calorie Labelling	2	regulation	4	0	0	NYC	147	New York City	usa	usaNew York City	1	1	1
Bernell, B.	2010	The history and impact of the New York City menu labeling law	As a result of the recent federal health care legislation, all restaurants in the United States that are part of a chain with twenty or more locations serving substantially the same menu items will be required to post the calorie information of the food they serve directly on menus and menu boards. This development represents the culmination of a regulatory initiative to combat the growth of obes…	y	Food & Drug Law Journal	MEDLINE	Journal Article	obesity	1	28	2	Calorie Labelling	2	regulation	4	0	0	NYC	147	New York City	usa	usaNew York City	1	1	0
Centers for Disease, Control; Prevention	2010	Effects of switching from whole to low-fat/fat-free milk in public schools - New York city, 2004-2009	In 2005, the New York City (NYC) Department of Education (DOE) began reviewing its public school food policies to determine whether changes could help address the increasing prevalence of childhood obesity in NYC. DOE determined that reducing consumption of whole milk and increasing consumption of fat-free or low-fat milk could help decrease students' fat and calorie intake while maintaining calc…	y	MMWR - Morbidity & Mortality Weekly Report	MEDLINE	Journal Article	obesity	1	28	2	switched from whole fat to low/fat-free milk in public schools	2	policy	1	0	0	NYC	147	New York City	usa	usaNew York City	1	1	1
Elbel, B.; Kersh, R.; Brescoll, V. L.; Dixon, L. B.	2009	Calorie labeling and food choices: a first look at the effects on low-income people in New York City	We examined the influence of menu calorie labels on fast food choices in the wake of New York City's labeling mandate. Receipts and survey responses were collected from 1,156 adults at fast-food restaurants in low-income, minority New York communities. These were compared to a sample in Newark, New Jersey, a city that had not introduced menu labeling. We found that 27.7 percent who saw calorie la…	y	Health Affairs	MEDLINE	Journal Article	obesity	1	28	2	calorie labelling on menus	2	policy	1	0	0	NYC	147	New York City	usa	usaNew York City	1	1	1
Kelly, F. J.; Kelly, J.; H. E. I. London Consortium	2009	London air quality: a real world experiment in progress	London currently has the highest nitrogen dioxide (NO2) concentration recorded for any European city and for particulate matter (PM) it has some of the worst hot spots. Therefore overall, for these two pollutants, London is the worst in the UK and amongst the worst in Europe. Exposure to elevated concentrations of air pollutants such as PM and NO2 has well-established heath effects and most count…	n	Biomarkers	MEDLINE	Journal Article	air quality	1	16	2	congestion charging and low emission zone	2	not stated	0	0	1	London	115	London	england	englandLondon	3	3	0
Findley, S. E.; Irigoyen, M.; Sanchez, M.; Stockwell, M. S.; Mejia, M.; Guzman, L.; Ferreira, R.; Pena, O.; Chen, S.; Andres-Martinez, R.	2008	Effectiveness of a community coalition for improving child vaccination rates in New York City	We used a retrospective, matching, birth cohort design to evaluate a comprehensive, coalition-led childhood immunization program of outreach, education, and reminders in a Latino, urban community. After we controlled for Latino ethnicity and Medicaid, we found that children enrolled in the program were 53% more likely to be up-to-date (adjusted odds ratio = 1.53; 95% confidence interval = 1.33, 1…	y	American Journal of Public Health	MEDLINE	Journal Article	increasing vaccination rates	2	42	2	comprehensive immunization program	7	coalition	2	0	0	NYC	147	New York City	usa	usaNew York City	1	1	1
Kaplan, D. L.; Graff, K. M.	2008	Marketing breastfeeding--reversing corporate influence on infant feeding practices.	Breast milk is the gold standard for infant nutrition and the only necessary food for the first 6 months of an infant's life. Infant formula is deficient and inferior to breast milk in meeting infants' nutritional needs. The infant formula industry has contributed to low rates of breastfeeding through various methods of marketing and advertising infant formula. Today, in New York City, although t…	y	Journal of Urban Health	MEDLINE	Journal Article	incerasing breastfeeding	1	14	2	approch to change hospital practices and education	0	DoMHH	5	0	0	NYC	147	New York City	usa	usaNew York City	1	1	0
Lopez, R.; Campbell, R.; Jennings, J.	2008	The Boston schoolyard initiative: a public-private partnership for rebuilding urban play spaces	The Boston Schoolyard Initiative (BSI) is a policy effort to rebuild school yards in Boston through innovative citywide public-private partnerships. At the center of the initiative is a commitment to engage multiple stakeholders and utilize a bottom-up planning process to encourage meaningful change. Based on a case study of BSI, this article develops a framework to understand and analyze how dif…	y	Journal of Health Politics, Policy & Law	MEDLINE	Journal Article	physcial activity	1	29	2	Boston Schoolyard Initative (BSI) to rebuild healthier school years	2	policy and public & private partnership	1	2	0	Boston	23	boston	usa	usaboston	1	1	0
Shannon, J. J.; Catrambone, C. D.; Coover, L.	2007	Targeting improvements in asthma morbidity in Chicago: a 10-year retrospective of community action	Chicago has been described as "asthma ground zero" due to its disproportionately high rates of asthma-related hospitalization and mortality. Asthma prevalence rates in Chicago are higher for whites and African Americans than the national average. In an effort to address the asthma burden and disparities in Chicago, multiple initiatives throughout the city have been launched and continue due large…	y	Chest	MEDLINE	Journal Article	Asthma	1	5	2	multiple initiatives	7	multiple approaches	2	0	0	Chicago	50	chicago	USA	USAchicago	1	1	0
Weiss, K. B.	2007	Eliminating asthma disparities: introduction to the Chicago story	The problem of inner-city asthma, as studied in Chicago, IL, is introduced. Chicago has a high incidence of asthma, but prevalence, morbidity, and mortality rates vary by neighborhood and are highest in neighborhoods with the lowest socioeconomic status. Efforts in Chicago to mitigate these gaps have been extraordinary, but data suggest that there are challenges to improvement in removing dispari…	y	Chest	MEDLINE	Journal Article	asthma	1	5	2	multiple initiatives	7	multiple approaches	2	0	0	Chicago	50	chicago	USA	USAchicago	1	1	0
Biener, L.; Garrett, C. A.; Skeer, M.; Siegel, M.; Connolly, G.	2007	The effects on smokers of Boston's smoke-free bar ordinance: a longitudinal analysis of changes in compliance, patronage, policy support, and smoking at home	OBJECTIVE: We prospectively examined effects of the implementation of a smoking ban in bars on Boston, Massachusetts, smokers.; METHODS: A representative sample of Massachusetts smokers was interviewed before and after the smoking ban was implemented in Boston. Participants were adult smokers living in Boston (n = 83) and in 203 other Massachusetts cities and towns that did not adopt smoking bans…	y	Journal of Public Health Management & Practice	MEDLINE	Journal Article	smoking	1	7	2	ban smoking ban in bars	2	regulation	4	0	0	boston	23	boston	usa	usaboston	1	1	1
Udeagu, C. C.; Dorsinville, M. S.; Munsiff, S. S.; Vilnyanskaya, Y.; Wang, I.	2007	Evaluation of case management in tuberculosis control: a three-year effort to improve case management practices in New York City	OBJECTIVE: To describe a 3-year effort to identify factors associated with lapses in case management (CM) and to improve CM practices by New York City Bureau of Tuberculosis Control (BTBC) staff.; DESIGN: Evaluation of the CM of TB cases reported in the second quarter of 2003 and comparison of results with the findings of a similar review conducted in 2002. Implementation of strategies to target …	y	International Journal of Tuberculosis & Lung Disease	MEDLINE	Journal Article	TB care	2	34	1	QI in case management of TB care	3	service reform	3	0	0	NYC	147	New York City	usa	usaNew York City	1	1	1
Centers for Disease, Control; Prevention	2007	Decline in smoking prevalence--New York City, 2002-2006	In 2002, after a decade with no decrease in smoking prevalence, New York City began implementation of a five-point tobacco-control program consisting of increased taxation in 2002, establishment of smoke-free workplaces in 2003, public and health-care--provider education, cessation services, and rigorous evaluation, including annual cross-sectional, citywide telephone surveys using the same measu…	y	MMWR - Morbidity & Mortality Weekly Report	MEDLINE	Journal Article	smoking	1	7	2	comprehensive smoking reduction programme	7	comprehenisve DoHMH	5	0	0	NYC	147	New York City	usa	usaNew York City	1	1	2
Paolo, W. F., Jr.; Nosanchuk, J. D.	2004	Tuberculosis in New York city: recent lessons and a look ahead	In the late 1980s and early 1990s, after decades of decline, the incidence of tuberculosis began to rise in New York city, reaching a peak of 3811 cases by 1992. The epidemic took root in a setting of inadequate treatment regimens, homelessness, a diminished public-health system, and the onset of the HIV/AIDS epidemic. In addition, a subepidemic of drug-resistant tuberculosis occurred throughout …	y	The Lancet Infectious Diseases	MEDLINE	Journal Article	TB	2	34	1	various initiatives	3	not stated	3	0	0	NYC	147	New York City	usa	usaNew York City	1	1	2
Reilly, J. J.; Chin, B.; Berkowitz, J.; Weedon, J.; Avitable, M.	2004	Use of a state-wide administrative database in assessing a regional trauma system: the New York City experience	BACKGROUND: A successful regional trauma care system should concentrate severely injured patients within trauma centers, and should improve severity-adjusted outcomes. We compared injured patients' outcomes in New York City's level 1 trauma centers and nontrauma centers.; STUDY DESIGN: We analyzed 1998-2000 New York Statewide Planning and Cooperative Research System (SPARCS) data for 103,725 adul…	y	Journal of the American College of Surgeons	MEDLINE	Journal Article	Trauma Care	2	23	2	Regional Trauma System	3	not stated	3	0	0	NYC	147	New York City	usa	usaNew York City	1	1	1
Coffin, P. O.; Ahern, J.; Dorris, S.; Stevenson, L.; Fuller, C.; Vlahov, D.	2002	More pharmacists in high-risk neighborhoods of New York City support selling syringes to injection drug users	OBJECTIVE: To document changes in pharmacists' opinions and practices from the time of passage to implementation of a law permitting selling syringes without a prescription (the Expanded Syringe Access Demonstration Program [ESAP]).; DESIGN: Two cross-sectional randomized telephone surveys.; SETTING: High-risk neighborhoods of New York City.; SUBJECTS: Pharmacists.; MAIN OUTCOME MEASURES: Support…	y	Journal of the American Pharmaceutical Association	MEDLINE	Journal Article	infection from sharing needles	2	41	1	law to allow pharmacists to sell syringes without a prescription	3	law	4	0	0	NYC	147	New York City	usa	usaNew York City	1	1	1
Lopez, W.	2002	City public health law		y	Journal of Urban Health	MEDLINE	Journal Article	public health	1	0	2	public health law	0	not stated	4	0	0	not stated	0	no city or multiple cities stated	0	0no city or multiple cities stated	0	0	0
Scott, C. K.; Sherman, R. E.; Foss, M. A.; Godley, M.; Hristova, L.	2002	Impact of centralized intake on case management services	The Chicago Target Cities demonstration project was designed to improve the effectiveness and accessibility of substance abuse treatment in large metropolitan areas. The primary interventions included centralized intake (CIU), comprehensive standardized assessment procedures, and management of a centralized wait list. A part of this project, the effectiveness of a case management model implemente…	y	Journal of Psychoactive Drugs	MEDLINE	Journal Article	QI substance abuse treatment services	2	13	2	Centralised Intake and case management	3	not stated	3	0	0	Chicago	50	chicago	USA	USAchicago	1	1	1
Scott, C. K.; Foss, M. A.	2002	Impact of centralized intake on drug and alcohol treatment placement decisions	The American Society of Addiction Medicine (ASAM) and others have asserted that matching persons to an appropriate level of care will result in more positive and cost-effective treatment outcomes. The Center for Substance Abuse Treatment, through its Target Cities demonstration project, proposed the implementation of centralized intake and the use of comprehensive standardized assessment procedur…	y	Journal of Psychoactive Drugs	MEDLINE	Journal Article	QI substance abuse treatment services	2	13	2	Centralised Intake and case management	3	not stated	3	0	0	Chicago	50	chicago	USA	USAchicago	1	1	1
Stead, L.; Whiteside, T.	1999	Evaluation of a new EMS asthma protocol in New York City: a preliminary report	BACKGROUND: In July 1996, the New York City (NYC) regional EMS implemented a new protocol whereby EMS personnel in the prehospital setting could administer 125 mg of intravenous methyl prednisolone to asthma patients as one of their medical options following telephone consultation with a medical control physician.; OBJECTIVE: To determine whether this protocol had any effect on hospital admission…	y	Prehospital Emergency Care	MEDLINE	Journal Article	Asthma Care	2	5	2	prehospital emergency protocol to allow administer of drugs	3	not stated	3	0	0	NYC	147	New York City	usa	usaNew York City	1	1	1
Rosenberg, K. D.; McMurtrie, C.; Kerker, B. D.; Na, Y.; Graham, E. H.	1998	Breast-feeding initiation in New York City, 1979 to 1996	OBJECTIVES: The purpose of this study was to explore changes in breast-feeding initiation from 1979 to 1996 among infants born in New York City hospitals.; METHODS: All New York City hospitals were surveyed every 2 years. Hospital staff reported feeding method at newborn discharge.; RESULTS: New York City breast-feeding initiation rates increased consistently from 1979 to 1996 (from 29% to 58%, P…	y	American Journal of Public Health	MEDLINE	Journal Article	breast feeding rates	2	14	2	regulation on all hospitals to have a breast feeding coordinator	3	regulation	4	0	0	NYC	147	New York City	usa	usaNew York City	1	1	2
Stricof, R. L.; DiFerdinando, G. T., Jr.; Osten, W. M.; Novick, L. F.	1998	Tuberculosis control in New York City hospitals	OBJECTIVES: To assess the implementation of tuberculosis (TB) control measures in New York City hospitals in 1992 and determine trends during the subsequent 2 years.; METHODS: The 22 acute care facilities with the largest number of hospitalized TB patients in 1991 were selected for inclusion in the study. Medical and laboratory records of the 10 most recent acid fast bacilli (AFB) smear-positive …	y	American Journal of Infection Control	MEDLINE	Journal Article	TB Control and Care	2	34	1	implemented TB control measures in hospitals	3	not stated	3	0	0	NYC	147	New York City	usa	usaNew York City	1	1	1
Kochems, L. M.; Paone, D.; Des Jarlais, D. C.; Ness, I.; Clark, J.; Friedman, S. R.	1996	The transition from underground to legal syringe exchange: the New York City experience	The most common method of syringe exchange program (SEP) development in the United States has been for SEPs to be started by activists without funding and then to become a government-funded community-based organization. This developmental process, which has not been studied to date, involves major organizational change. We report our findings on three New York City syringe exchanges experiencing …	y	AIDS Education & Prevention	MEDLINE	Journal Article	infection from sharing needles	2	41	1	syringe exchange programs	3	community activists to government funded organisation	4	0	0	NYC	147	New York City	usa	usaNew York City	1	1	0
McEvoy, M.; Maguire, H.	1995	Tuberculosis in London: a review, and an account of the work of the London Consultants in Communicable Disease Control Group Working Party	Tuberculosis (TB) has been recorded in London for centuries but reports have declined over the last 100 years, with a 10-fold decrease between 1948 and 1987. However, from 1987-1993 notifications of TB in London rose by 34%, compared with 15% nationally. This rise, together with concerns about undernotification and the emergence of multi-drug resistance in New York, led to establishment of a Lond…	y	Journal of Hospital Infection	MEDLINE	Journal Article	TB	1	34	1	TB Consultants Working Group to improve surveillance and reporting	4	collaboration	2	0	0	London	115	London	england	englandLondon	3	3	1
Jarman, B.; Bosanquet, N.	1992	Primary health care in London--changes since the Acheson report	OBJECTIVE: To examine changes in primary care in London in the 11 years since the Acheson report on primary health care in inner London.; DESIGN: Analysis of key data from the family health services authority performance indicators and from the Department of Health; study of trends since the time of the Acheson report; examination of the provision of primary care in 1990-1 and its relation to hea…	y	BMJ	MEDLINE	Journal Article	quality of primary care	2	38	2	assess the impact of the Acheson report of primary care in London	3	policy	3	0	0	london	115	London	england	englandLondon	3	3	0
Henning, K. J.; Pollack, D. M.; Friedman, S. M.	1992	A neonatal hepatitis B surveillance and vaccination program: New York City, 1987 to 1988	From July 1987 to June 1988, 1030 pregnant women with hepatitis B were reported to a New York City surveillance program. Among 832 infants under follow-up, the coverage rates for combined hepatitis B immune globulin and vaccine doses 1, 2, and 3 were 84%, 77%, and 59%, respectively. Infants covered by Medicaid and uninsured Black and Hispanic infants were significantly less likely to be completel…	y	American Journal of Public Health	MEDLINE	Journal Article	Improvements to vaccination rates for hepatititis B	2	41	1	neonatal hepatitis B surveillance and vaccination program	3	not stated	3	0	0	NYC	147	New York City	usa	usaNew York City	1	1	2
Myers, W. A., Jr.	1991	Cancer prevention initiatives in New York City	Promoting cancer prevention for the African-American community nationally, and especially in New York City, is a formidable task. The City's lack of adequate information resources is a hindrance. Moreover, in areas where poor African-Americans predominate, women place their own health concerns at a low priority. As a result, introduction of breast and cervical cancer detection education efforts m…	y	Statistical Bulletin - Metropolitan Insurance Companies	MEDLINE	Journal Article	cancer	1	22	2	cancer prevention initiatives	1	not stated	0	0	0	NYC	147	New York City	usa	usaNew York City	1	1	0
Haldeman, J. C.	1967	'Medical service centers' envisioned in plan for modernizing New York City hospitals		y	Hospitals	MEDLINE	Journal Article	medical care	2	40	2	medical service centres	3	service reform	3	0	0	NYC	147	New York City	usa	usaNew York City	1	1	0
Fortmann, S. P.; Winkleby, M. A.; Flora, J. A.; Haskell, W. L.; Taylor, C. B.	1990	Effect of long-term community health education on blood pressure and hypertension control: The Stanford Five-City Project	The Stanford Five-City Project was initiated in 1978 to evaluate the effects of a community-wide health education program on cardiovascular risk factors, including blood pressure. Two treatment cities received an education program, which used the mass media, various community-based programs, and health professionals, designed to encourage individuals to learn their blood pressure levels, stay in …	y			Journal Article	cardiovascular risk factors	1	26	2	community health education program	1	stanford five city program	11	0	0	not stated	0	no city or multiple cities stated	0	0no city or multiple cities stated	0	0	2
Taylor, C. B.; Fortmann, S. P.; Flora, J.; Kayman, S.; Barrett, D. C.; Jatulis, D.; Farquhar, J. W.	1991	Effect of long-term community health education on body mass index. The Stanford Five-City Project	Being overweight is a risk factor for cardiovascular heart disease and other medical problems. The purpose of this study was to examine the effect of a community-wide cardiovascular risk reduction trial (the Stanford Five-City Project) on body mass index. In the Stanford Five-City Project, two treatment cities (n = 122,800) received a 6-year mass media and community organization cardiovascular ri…	y			Journal Article	cardiovascular risk factors	1	26	2	6 year mass media and community organisation cardiovascular risk reduction program	1	stanford five city program	11	0	0	not stated	0	no city or multiple cities stated	0	0no city or multiple cities stated	1	1	1
Young, D. R.; Haskell, W. L.; Taylor, C. B.; Fortmann, S. P.	1996	Effect of community health education on physical activity knowledge, attitudes, and behavior: The Stanford Five-City Project	The authors studied the effectiveness of community-wide health education on physical activity knowledge, attitudes, self-efficacy, and behavior. Random samples of residents aged 18-74 years who lived in four central California cities (baseline, n = 1,056 men and 1,183 women) were evaluated in 1979-1980 and approximately every 2 years thereafter to obtain four independent samples. Moreover, every …	y			Journal Article	cardiovascular risk factors	1	26	2	community wide health education on physical activity	1	stanford five city program	11	0	0	2 central California cities	0	no city or multiple cities stated	0	0no city or multiple cities stated	1	1	3
Budd, N.; Cuccia, A.; Jeffries, J. K.; Prasad, D.; Frick, K. D.; Powell, L.; Katz, F. A.; Gittelsohn, J.	2015	B'More Healthy: Retail Rewards--design of a multi-level communications and pricing intervention to improve the food environment in Baltimore City	BACKGROUND: Low-income black residents of Baltimore City have disproportionately higher rates of obesity and chronic disease than other Maryland residents. Increasing the availability and affordability of healthy food are key strategies to improve the food environment and can lead to healthier diets. This paper describes B'More Healthy: Retail Rewards (BHRR), an intervention that tests the effect…	y			Journal Article	food environment	1	50	2	B'More Healthy - a multi-level communication and pricing intevention	2	not stated	6	0	0	Baltimore	11	baltimore	USA	USAbaltimore	1	1	0
Pumtong, S.; Boardman, H. F.; Anderson, C. W.	2011	A multi-method evaluation of the Pharmacy First Minor Ailments scheme	OBJECTIVES: To evaluate whether the Pharmacy First Minor Ailments scheme achieved its objectives in terms of improving access to medicines and reducing doctor workload for minor ailments by enhancing the role of community pharmacists in the management of minor ailments. SETTING: Nottingham, the United Kingdom. METHODS: A mixed-methods study was conducted, including semi-structured interviews with…	y			Journal Article	improve access to medicines and reduce doctor workload	2	38	2	pharmacy first minor ailments scheme - enhancing the role of pharmacists in management of minor ailments	3	commissioning	6	0	0	Nottingham	148	Nottingham	england	englandNottingham	3	3	1
Wang, H. E.; Lee, M.; Hart, A.; Summers, A. C.; Anderson Steeves, E.; Gittelsohn, J.	2013	Process evaluation of Healthy Bodies, Healthy Souls: a church-based health intervention program in Baltimore City	Soaring obesity rates in the United States demand comprehensive health intervention strategies that simultaneously address dietary patterns, physical activity, psychosocial factors and the food environment. Healthy Bodies, Healthy Souls (HBHS) is a church-based, community-participatory, cluster-randomized health intervention trial conducted in Baltimore City to reduce diabetes risk among urban Af…	y			Journal Article	diabetes risk	1	9	2	Healthy Bodies, Healthy Souls: a church based health intervention to promote healthy diet, increase physcial activity and improve food in church	1	not stated	0	0	0	Baltimore	11	baltimore	USA	USAbaltimore	1	1	1
Sznitman, S.; Vanable, P. A.; Carey, M. P.; Hennessy, M.; Brown, L. K.; Valois, R. F.; Stanton, B. F.; Salazar, L. F.; Diclemente, R.; Farber, N.; Romer, D.	2011	Using culturally sensitive media messages to reduce HIV-associated sexual behavior in high-risk African American adolescents: results from a randomized trial	PURPOSE: To test the long-term effects of a mass media intervention that used culturally and developmentally appropriate messages to enhance human immunodeficiency virus (HIV)-preventive beliefs and behavior of high-risk African American adolescents. METHODS: Television and radio messages were delivered for more than 3 years in two cities (Syracuse, NY; and Macon, GA) that were randomly selected …	y			Journal Article	HIV	1	2	1	3 year culturally sensitive media messaging to reduce HIV associated behaviour	1	not stated	0	0	0	2 Cities: Syracuse, NY; and Macon, GA	0	no city or multiple cities stated	0	0no city or multiple cities stated	1	1	1
Drake, R. E.; Becker, D. R.; Biesanz, J. C.; Torrey, W. C.; McHugo, G. J.; Wyzik, P. F.	1994	Rehabilitative day treatment vs. supported employment: I. Vocational outcomes	Day treatment remains a core component in many community mental health programs for persons with severe mental disorders throughout the United States. Many other mental health centers are moving away from day treatment toward psychosocial and vocational rehabilitation programs. Empirical research directly comparing these two systems of organizing outpatient services is needed. In this study the a…	y			Journal Article	health and employemnt of those with severe mental health disorders	1	25	2	supported employment service model to replace traditional day treatment centre for severe mental health disorders	3	not stated	3	0	0	small city (not named)	0	no city or multiple cities stated	0	0no city or multiple cities stated	1	1	1
Saleh, M. A.; al-Ghamdi, Y. S.; al-Yahia, O. A.; Shaqran, T. M.; Mosa, A. R.	1999	Impact of health education program on knowledge about AIDS and HIV transmission in students of secondary schools in Buraidah city, Saudi Arabia: an exploratory study	BACKGROUND: Accurate information about acquired immunodeficiency syndrome (AIDS) and human immunodeficiency virus (HIV) is important for their prevention. OBJECTIVES: This study is intended to assess knowledge on AIDS in students of secondary schools in Buraidah City and to measure the effect of a health education program on their knowledge about AIDS in general, modes of HIV transmission and the…	y			Journal Article	AIDS / HIV prevention	1	2	1	AIDS / HIV education program for secondary school children	1	not stated	0	0	0	Buraidah city, Saudi Arabia	30	Buraydah	saudi arabia	saudi arabiaBuraydah	49	4	1
Duan, Y.; Zhang, H.; Wang, J.; Wei, S.; Yu, F.; She, M.	2013	Community-based peer intervention to reduce HIV risk among men who have sex with men in Sichuan province, China	This study evaluated the effectiveness of a community-based peer intervention to reduce HIV risk among men who have sex with men (MSM) in Sichuan province, China. The intervention was based on the Popular Opinion Leader framework, in which respected MSM peer leaders attempted to change MSM community norms related to sexual behavior and HIV risk. The intervention was conducted in a metropolitan ci…	y			Journal Article	HIV prevention	1	2	1	community based peer intervention	1	not stated	0	0	0	city (not named) in Sichuan province, China	0	no city or multiple cities stated	0	0no city or multiple cities stated	5	4	1
Reger, B.; Wootan, M. G.; Booth-Butterfield, S.	1999	Using mass media to promote healthy eating: A community-based demonstration project	BACKGROUND: Many question whether mass media, in the absence of other programming, can produce significant and sustained behavior change. METHODS: The 1% Or Less campaign in Wheeling, West Virginia (population 35,000), used paid advertising and public relations to encourage members of one community to switch from whole or 2% milk (high-fat milk) to 1% or fat-free milk (low-fat milk). The study us…	y			Journal Article	diet	1	28	2	1% or less mass media campaign to promote healthy eating	1	not stated	0	0	0	Wheeling (West Virginia (pop 35k)	230	Wheeling	usa	usaWheeling	1	1	1
Huang, H.; Ye, X.; Cai, Y.; Shen, L.; Xu, G.; Shi, R.; Jin, X.	2008	Study on peer-led school-based HIV/AIDS prevention among youths in a medium-sized city in China	HIV/AIDS epidemic is crucial in China; however, few studies were performed on youths. This study was performed to examine the effectiveness of peer-led HIV prevention intervention on HIV-related knowledge, attitudes and behaviour intention in senior high-school students in San-ming, a medium-sized city in Fujian province. Three thousand and sixty-eight students completed self-administered questio…	y			Journal Article	HIV/AIDS prevention	1	2	1	peer led HIV prevention in senior high-school students	1	not stated	0	0	0	San-ming (Fujian Province. China)	184	Sanming	china	chinaSanming	5	4	1
Williams, C. L.; Arnold, C. B.	1980	Teaching children self-care for chronic disease prevention: obesity reduction and smoking prevention	A general health education program was developed for 1,252 students in six New York city area school districts. The purpose of the three-year project was to reduce the prevalence of risk factors associated with increased cardiovascular and cancer risk in adults. The curriculum included nutrition, antitobacco, and hypertension-control materials. A smaller, experimental intensive health behavior pr…	y			Journal Article	cardiovascular and cancer risks	1	50	2	3 year general health education program and smaller obese and smoking focused programs	1	not stated	0	0	0	NYC	147	New York City	usa	usaNew York City	1	1	2
Freudenberg, N.; Ramaswamy, M.; Daniels, J.; Crum, M.; Ompad, D. C.; Vlahov, D.	2010	Reducing drug use, human immunodeficiency virus risk, and recidivism among young men leaving jail: evaluation of the REAL MEN re-entry program	PURPOSE: This study assesses the impact of REAL MEN (Returning Educated African-American and Latino Men to Enriched Neighborhoods), an intervention designed to reduce drug use, risky sexual behavior and criminal activity among 16-18-year-old males leaving New York City jails. METHODS: Participants (N = 552) were recruited in city jails and randomly assigned to receive an intensive 30-hour jail/co…	y			Journal Article	drug use, HIV risk and recidivism	1	13	2	intervention to reduce drug use, risky sexual behaviour and criminal activity	1	not stated	0	0	0	NYC	147	New York City	usa	usaNew York City	1	1	1
Sharma, R.; Hebbal, M.; Ankola, A. V.; Murugabupathy, V.	2011	Mobile-phone text messaging (SMS) for providing oral health education to mothers of preschool children in Belgaum City	We compared the effectiveness of two media (text messages and pamphlets) in imparting health education to mothers of preschool children. Mothers and their children were randomized into two groups. There were 72 mothers and their children in the pamphlet group and 71 in the text message group. The mothers were given health education by one of the two modes for four weeks. Knowledge, attitude and p…	y			Book	Oral health of	1	27	2	Oral health education through text message and pamplet for mothers of preschool children	1	not stated	0	0	0	Belguim City (not stated)	0	no city or multiple cities stated	0	0no city or multiple cities stated	11	3	1
Duncan, M.; Vandelanotte, C.; Kolt, G. S.; Rosenkranz, R. R.; Caperchione, C. M.; George, E. S.; Ding, H.; Hooker, C.; Karunanithi, M.; Maeder, A. J.; Noakes, M.; Tague, R.; Taylor, P.; Viljoen, P.; Mummery, W. K.	2014	Effectiveness of a web- and mobile phone-based intervention to promote physical activity and healthy eating in middle-aged males: randomized controlled trial of the ManUp study	BACKGROUND: The high number of adult males engaging in low levels of physical activity and poor dietary practices, and the health risks posed by these behaviors, necessitate broad-reaching intervention strategies. Information technology (IT)-based (Web and mobile phone) interventions can be accessed by large numbers of people, yet there are few reported IT-based interventions targeting males' phy…	y			Journal Article	low levels of physcial activity and poor diet in middle aged males	1	29	2	Man Up' - A web and mobile phone intervention	1	digital / text	0	0	0	2 regional cities (not named) in queensland (australia)	0	no city or multiple cities stated	0	0no city or multiple cities stated	9	5	1
Peñalvo, J. L.; Sotos-Prieto, M.; Santos-Beneit, G.; Pocock, S.; Redondo, J.; Fuster, V.	2013	The Program SI! intervention for enhancing a healthy lifestyle in preschoolers: first results from a cluster randomized trial	BACKGROUND: Unhealthy lifestyles contribute to the development of cardiovascular risk factors, whose incidence is increasing among children and adolescents. The Program SI! is a long-term, multi-target behavioral intervention to promote healthy lifestyle habits in children through the school environment. The objective of the study is to evaluate the efficacy of this intervention in its first phas…	y			Journal Article	unhealthy lifestyles	1	50	2	The Program SI behavioural intervention to promote healthy lifestyle habits in children in the school environment	0	not stated	0	0	0	Madrid	123	Madrid	spain	spainMadrid	4	3	1
Aburto, N. J.; Fulton, J. E.; Safdie, M.; Duque, T.; Bonvecchio, A.; Rivera, J. A.	2011	Effect of a school-based intervention on physical activity: cluster-randomized trial	PURPOSE: Physical activity in childhood has many health benefits; however, the majority of children in many countries, including Mexico, are insufficiently active. The objective of this investigation was to test the effect of a school-based environmental intervention on the physical activity and physical fitness of students attending public primary schools in Mexico City. METHODS: Twenty-seven sc…	y			Journal Article	increase physical activity of children	1	29	2	school based environmental intervention	2	not stated	0	0	0	Mexico City	127	Mexico City	mexico	mexicoMexico City	37	2	1
Luepker, R. V.; Raczynski, J. M.; Osganian, S.; Goldberg, R. J.; Finnegan, J. R.; Hedges, J. R.; Goff, D. C.; Eisenberg, M. S.; Zapka, J. G.; Feldman, H. A.; Labarthe, D. R.; McGovern, P. G.; Cornell, C. E.; Proschan, M. A.; Simons-Morton, D. G.	2000	Effect of a community intervention on patient delay and emergency medical service use in acute coronary heart disease: The Rapid Early Action for Coronary Treatment (REACT) Trial	CONTEXT: Delayed access to medical care in patients with acute myocardial infarction (AMI) is common and increases myocardial damage and mortality. OBJECTIVE: To evaluate a community intervention to reduce patient delay from symptom onset to hospital presentation and increase emergency medical service (EMS) use. DESIGN AND SETTING: The Rapid Early Action for Coronary Treatment Trial, a randomized…	y			Journal Article	delayed access to emergency medical care	2	26	2	community intervention to reduce delay	3	service reform	3	0	0	20 US cities (10 matched pairs; population range, 55,777-238,912) in 10 states	0	no city or multiple cities stated	0	0no city or multiple cities stated	1	1	1
Campos, P. E.; Buffardi, A. L.; Carcamo, C. P.; Garcia, P. J.; Buendia, C.; Chiappe, M.; Garnett, G. P.; Xet-Mull, A. M.; Holmes, K. K.	2013	Reaching the unreachable: Providing STI control services to female sex workers via mobile team outreach	Background: As part of a community-randomized trial of a multicomponent intervention to prevent sexually transmitted infections, we created Mobile Teams (MTs) in ten intervention cities across Peru to improve outreach to female sex workers (FSW) for strengthened STI prevention services. Methods: Throughout 20 two-month cycles, MTs provided counseling; condoms; screening and specific treatment for…	y			Journal Article	sexually transmitted infections	1	47	2	mobile outreach teams to promote prevention of sexually transmitted infections	3	not stated	3	0	0	10 cities in Peru	0	no city or multiple cities stated	0	0no city or multiple cities stated	45	2	1
Economos, C. D.; Hyatt, R. R.; Must, A.; Goldberg, J. P.; Kuder, J.; Naumova, E. N.; Collins, J. J.; Nelson, M. E.	2013	Shape Up Somerville two-year results: A community-based environmental change intervention sustains weight reduction in children	Objective: The objective of this study was to test the hypothesis that community-based environmental change intervention prevents undesirable weight gain in children. Method: The method used in this study was a two-year, non-randomized, controlled trial (2003-2005) using community-based participatory methodology in three diverse cities in Massachusetts: one intervention and two socio-demographica…	y			Journal Article	obesity	1	1	2	community based environmental change	2	not stated	0	0	0	Somerville Massachusetts:	192	Somerville	usa	usaSomerville	1	1	2
Althaus, D.; Niklewski, G.; Schmidtke, A.; Hegerl, U.	2007	Changes in the frequency of suicidal behaviour after a 2-year intervention campaign	BACKGROUND: Insufficient treatment of depression is one of the most important causes of suicide. The Nuremberg Alliance against Depression (funded by the German Ministry of Education and Research) tried to improve the quality of care for patients suffering from depression. This multilevel programme focussed on close cooperation with general practitioners, a public relation campaign about depressi…	y			Journal Article	suicide	1	25	2	city alliance of multilevel programme against depression	3	collaboration and programme (national govn funded)	2	0	0	Nuremberg	150	Nuremberg	germany	germanyNuremberg	28	3	2
Hamilton, F. A.; Davis, K. E.; Blinkhorn, A. S.	1999	An oral health promotion programme for nursing caries	AIM: To evaluate an oral health promotion programme involving health visitors and mothers of 8-month-old babies in order to address some of the risk factors associated with nursing caries. DESIGN: Two cross-sectional studies using postal questionnaires. SAMPLE: A random sample of 250 mothers who had not received the oral health promotion programme and 250 mothers who had received the programme. S…	y			Journal Article	oral health	1	27	2	oral health promotion programme	1	programme	0	0	0	Salford	187	Salford	england	englandSalford	3	3	1
Wechem, S. N.; Assema, P.; Brug, J.; Kistemaker, C.; Riedstra, M.; Hardeman, W.; Löwik, M. R.	1997	Results of a community-based campaign to reduce fat intake	In 1992, a community-based 'Fat Watch' campaign was held in the city of Alkmaar in the Netherlands. The campaign was implemented within the framework of the nationwide mass-mediated 'Fat Watch' campaign (1991-1994), which aimed at a 10% reduction in fat intake among the general Dutch population. The intervention was carried out as a pilot project to study the effectiveness of strategies and activ…	y			Journal Article	fat intake	1	28	2	Fat Watch - campaing to reduce fat comsumption by 10%	1	natioanl programme	8	0	0	Alkmaar	3	Alkmaar	netherlands	netherlandsAlkmaar	30	3	1
Safdie, M.; Lévesque, L.; González-Casanova, I.; Salvo, D.; Islas, A.; Hernández-Cordero, S.; Bonvecchio, A.; Rivera, J. A.	2013	Promoting healthful diet and physical activity in the Mexican school system for the prevention of obesity in children	OBJECTIVE: This paper describes the rationale, design, and methods of a two-year randomized controlled trial conducted to evaluate the effectiveness of an environmental intervention in 27 elementary schools in Mexico City. MATERIALS AND METHODS: There were two units of analysis, school level addressing changes in elementary public part-time schools, and individual-level addressing behavioral chan…	y			Journal Article	obesity	1	1	2	environmental intervention	2	nnot stated	0	0	0	mexico city	127	Mexico City	mexico	mexicoMexico City	37	2	0
Mancuso, C. A.; Choi, T. N.; Westermann, H.; Wenderoth, S.; Wells, M. T.; Charlson, M. E.	2013	Improvement in asthma quality of life in patients enrolled in a prospective study to increase lifestyle physical activity	Objective. Asthma patients know the benefits of exercise but often avoid physical activity because they are concerned that it will exacerbate asthma. The objective of this analysis was to assess longitudinal asthma status in 256 primary care patients in New York City enrolled in a trial to increase lifestyle physical activity. Methods. Patients were randomized to two protocols to increase physica…	y			Journal Article	asthma	1	5	2	programme to increase physical activity	1	programme	0	0	0	NYC	147	New York City	usa	usaNew York City	1	1	1
Nahas, M. V.; Barros, M. V.; Assis, M. A.; Hallal, P. C.; Florindo, A. A.; Konrad, L.	2009	Methods and participant characteristics of a randomized intervention to promote physical activity and healthy eating among brazilian high school students: the Saude na Boa project	BACKGROUND: A cross-cultural, randomized study was proposed to observe the effects of a school-based intervention designed to promote physical activity and healthy eating among high school students in 2 cities from different regions in Brazil: Recife and Florianopolis. The objective of this article is to describe the methodology and subjects enrolled in the project. METHODS: Ten schools from each…	y			Journal Article	physcial activity and healthy eating	1	50	2	school based intervention to promote phuscial activity and healthy eating	0	program	0	0	0	Recife and Florianopolis (Brazil)	0	no city or multiple cities stated	0	0no city or multiple cities stated	14	2	0
Gittelsohn, J.; Anderson Steeves, E.; Mui, Y.; Kharmats, A. Y.; Hopkins, L. C.; Dennis, D.	2014	B'More Healthy Communities for Kids: design of a multi-level intervention for obesity prevention for low-income African American children	BACKGROUND: Childhood obesity rates in the U.S. have reached epidemic proportions, and an urgent need remains to identify evidence-based strategies for prevention and treatment. Multi-level, multi-component interventions are needed due to the multi-factorial nature of obesity, and its proven links to both the social and built environment. However, there are huge gaps in the literature related to …	y			Journal Article	obesity	1	1	2	B'More Healthy Communities for Kids - multi-level multi component	7	comprehensive	0	0	0	Baltimore	11	baltimore	USA	USAbaltimore	1	1	0
Wilson, A.; Parker, H.; Wynn, A.; Jagger, C.; Spiers, N.; Jones, J.; Parker, G.	1999	Randomised controlled trial of effectiveness of Leicester hospital at home scheme compared with hospital care	OBJECTIVE: To compare effectiveness of patient care in hospital at home scheme with hospital care. DESIGN: Pragmatic randomised controlled trial. SETTING: Leicester hospital at home scheme and the city's three acute hospitals. PARTICIPANTS: 199 consecutive patients referred to hospital at home by their general practitioner and assessed as being suitable for admission. Six of 102 patients randomis…	y			Journal Article	Quality of hospital services	2	40	2	Hospital at home service	3	service reform	3	0	0	Leicester	111	Leicester	england	englandLeicester	3	3	1
Llargues, E.; Franco, R.; Recasens, A.; Nadal, A.; Vila, M.; Pérez, M. J.; Manresa, J. M.; Recasens, I.; Salvador, G.; Serra, J.; Roure, E.; Castells, C.	2011	Assessment of a school-based intervention in eating habits and physical activity in school children: the AVall study	BACKGROUND: Obesity has become a global public health problem, which also affects children. It has been proposed that the educational interventions during childhood could be a key strategy in the prevention of obesity. OBJECTIVE: To evaluate the efficacy of an intervention on food habits and physical activity in school children. METHODS: A 2-year cluster-randomised prospective study with two para…	n	duplicate		Electronic Article	obesity	1	1	2	educational intervention on food habits and physcial activity	1	program	1		0	Granollers	83	Granollers	spain	spainGranollers	4	3	1
Kain, J.; Leyton, B.; Cerda, R.; Vio, F.; Uauy, R.	2009	Two-year controlled effectiveness trial of a school-based intervention to prevent obesity in Chilean children	Objective: Obesity prevalence among Chilean children is 19.4 %. The present study aimed to assess the effectiveness of a school-based obesity prevention programme. Design: Non-randomized controlled study. The intervention included activities in nutrition and physical activity, fully applied the first year and partially in the second one. Primary outcomes were BMI Z-score (BMIZ) and obesity preval…	y			Journal Article	obesity	1	1	2	nutrition and physcial activities	1	research	7	0	0	Casablanca	41	Casablanca	chile	chileCasablanca	19	2	2
Walter, H. J.; Vaughan, R. D.	1993	AIDS risk reduction among a multiethnic sample of urban high school students	Objective. - To evaluate the effectiveness of a teacher-delivered curriculum in favorably modifying acquired immunodeficiency syndrome (AIDS)- related knowledge and beliefs, self-efficacy related to AIDS-preventive actions, and involvement in AIDS risk behaviors among an eligible population of 1316 New York City high school students. Design. - Students in two pairs of demographically similar high…	y			Journal Article	Trauma Care	1	2	1	AIDS prevention education programme	1	not stated	0	0	0	New York City	147	New York City	usa	usaNew York City	1	1	1
Dixon, S.; Mason, S.; Knowles, E.; Colwell, B.; Wardrope, J.; Snooks, H.; Gorringe, R.; Perrin, J.; Nicholl, J.	2009	Is it cost effective to introduce paramedic practitioners for older people to the ambulance service? Results of a cluster randomised controlled trial	BACKGROUND: A scheme to train paramedics to undertake a greater role in the care of older people following a call for an emergency ambulance was developed in a large city in the UK. OBJECTIVES: To assess the cost effectiveness of the paramedic practitioner (PP) scheme compared with usual emergency care. METHODS: A cluster randomised controlled trial was undertaken of PP compared with usual care. …	y			Journal Article	Smoking	2	23	2	paramedic practitioners for older people to the ambulance service	3	service reform	3	0	0	not stated	0	no city or multiple cities stated	0	0no city or multiple cities stated	3	3	1
Kain, J.; Uauy, R.; Leyton, B.; Cerda, R.; Olivares, S.; Vio, F.	2008	[Effectiveness of a dietary and physical activity intervention to prevent obesity in school age children]	BACKGROUND: With the aim of contributing to he Healthy Goal 2010 of reducing significantly the prevalence of childhood obesity we developed and implemented during 2003 and 2004, a school-based obesity prevention intervention which included nutrition education and the promotion of physical activity. AIM: To report the results of the intervention. MATERIAL AND METHODS: The sample included 1760 chil…	y			Journal Article	obesity	1	1	2	school-based obesity prevention intervention	1	not stated	0	0	0	Casablanca	41	Casablanca	chile	chileCasablanca	19	2	2
Heo, M.; Irvin, E.; Ostrovsky, N.; Isasi, C.; Blank, A. E.; Lounsbury, D. W.; Fredericks, L.; Yom, T.; Ginsberg, M.; Hayes, S.; Wylie-Rosett, J.	2016	Behaviors and Knowledge of HealthCorps New York City High School Students: Nutrition, Mental Health, and Physical Activity	BACKGROUND: HealthCorps provides school wellness programming using curricula to promote changes in nutrition, mental health, and physical activity behaviors. The research objective was to evaluate effects of implementing its curricula on nutrition, mental health, and physical activity knowledge and behavior. METHODS: Pre- and postsurvey data were collected (N = 2255) during the 2012-2013 academic…	y	Journal of School Health	Scopus	Journal Article	Nutrition, Mental Health, and Physical Activity	1	0	2	school wellness programme 'HealthCorps' to promote changes in nutrition, mental health, and physical activity behaviours.	1	not stated	0	0	0	New York City	147	New York City	usa	usaNew York City	1	1	1
Fishman, E.	2016	Bikeshare: A Review of Recent Literature	The number of cities offering bikeshare has increased rapidly, from just a handful in the late 1990s to over 800 currently. This paper provides a review of recent bikeshare literature. Several themes have begun to emerge from studies examining bikeshare. Convenience is the major motivator for bikeshare use. Financial savings has been found to motivate those on a low income and the distance one li…	y	Transport Reviews	Scopus	Journal Article	NCD	1	0	2	Lit review on success / challenges of bike shares	2	Literature review	7	0	0	not stated	0	no city or multiple cities stated	0	0no city or multiple cities stated	0	0	0
Fisher, H. H.; Hoyte, T.; Purcell, D. W.; van Handel, M.; Williams, W.; Krueger, A.; Dietz, P.; Stratford, D.; Heitgerd, J.; Dunbar, E.; Wan, C.; Linley, L. A.; Flores, S. A.	2016	Health department HIV prevention programs that support the national HIV/AIDS strategy: The enhanced comprehensive HIV prevention planning project, 2010–2013	Objective. The Enhanced Comprehensive HIV Prevention Planning project was the first initiative of the Centers for Disease Control and Prevention (CDC) to address the goals of the National HIV/AIDS Strategy (NHAS). Health departments in 12 U.S. cities with a high prevalence of AIDS conducted comprehensive program planning and implemented cost-effective, scalable HIV prevention interventions that t…	y	Public Health Reports	Scopus	Journal Article	COPD	2	2	1	Shifting resource to HIV prevention through new interventions	3	service redesign	8	5	0	12 US Cities (not stated)	0	no city or multiple cities stated	0	0no city or multiple cities stated	1	1	1
Villalbí, J. R.; Bartroli, M.; Bosque-Prous, M.; Guitart, A. M.; Serra-Batiste, E.; Casas, C.; Brugal, M. T.	2015	Enforcing regulations on alcohol sales and use as universal environmental prevention	The informal social control over alcohol consumption that was traditional in Southern European countries has weakened. At the same time there is an increase in binge drinking and drunkenness among young people in Spain. To mitigate this problem, regulations on alcohol and driving and restrictions on the sale and consumption of alcohol have been adopted. This paper documents the current regulation…	y	Adicciones	Scopus	Journal Article	Cardiac arrest	1	13	2	Increasing laws on alcohol consumption to combat misuse	2	legislation	4	0	0	Barcelona	13	Barcelona	spain	spainBarcelona	4	3	0
Peyravi, M.; Khodakarim, S.; Örtenwall, P.; Khorram-Manesh, A.	2015	Does temporary location of ambulances (“fluid deployment”) affect response times and patient outcome?	Background: The objective of this paper is to evaluate the response times and outcome of patients in two groups of patients attended by permanently (PS) and temporarily stationed ambulances (TS) (fluid deployment). Methods: Patients transported and treated by EMS between March 21, 2012 and March 20, 2013 in a city with 1.7 million inhabitants (Shiraz, Iran) were studied. Using the same number of …	y	International Journal of Emergency Medicine	Scopus	Journal Article	diabetes	2	23	2	Evaluating the response times and outcome of patients in two groups of patients attended by permanently (PS) and temporarily stationed ambulances (TS) (fluid deployment).	3	service reform	3	0	0	Shiraz	197	Shiraz	iran	iranShiraz	33	4	1
Schwab, G. L.; Moysés, S. T.; França, B. H. S.; Werneck, R. I.; Frank, E.; Moysés, S. J.	2015	Healthy cities fighting against chronic conditions	Urban health is strongly linked to mental illness, being overweight, smoking behaviors, diabetes mellitus, hypertension, and coronary disease; most of these are chronic diseases/conditions. Healthy Cities and Cittaslow are urban initiatives that acknowledge the importance of such societal and cultural contexts and factors as social determinants of health, whereas the more commonly considered fact…	y	Environmental Practice	Scopus	Journal Article	Smoking	1	50	2	social determinant of health in cities	0	It is a qualitative observational and comparative study	7	0	0	5 cities (not stated)	0	no city or multiple cities stated	0	0no city or multiple cities stated	0	0	0
Ahmad, A. D.; Elnour, A. A.; Yousif, M. A. E.; Farah, F. H.; Akasha, H. A.; Abasaeed, A.; shehab, A.; Al Kalbani, N.; Al Nuaimim, S.; Srikanth Bhagavathula, A.; Shehab, O. A.; Al Amoodi, A. A. A.	2015	Pharmacist’s interventions to improve clinical outcomes in patients with type 2 diabetes mellitus: Nyala City, South Darfur State, Sudan	Prospective randomized controlled interventional (pre and post) clinical trial aimed to examine impact of pharmacist’s interventions (during 1 year follow-up) on diabetes clinical outcomes of patients with type 2 diabetes in Nyala City, Sudan. Three hundred patients (200 intervention and 100 control groups) with type 2 diabetes were clinically evaluated for diabetes care contents before and after…	y	International Journal of Diabetes in Developing Countries	Scopus	Journal Article	Urban health equity	2	9	2	Pharmacy interventions	1	research	7	0	0	Nyala	57	Nyala (Darfur)	sudan	sudanNyala (Darfur)	48	6	1
Kondo, M. C.; South, E. C.; Branas, C. C.	2015	Nature-Based Strategies for Improving Urban Health and Safety	Place-based programs are being noticed as key opportunities to prevent disease and promote public health and safety for populations at-large. As one key type of place-based intervention, nature-based and green space strategies can play an especially large role in improving health and safety for dwellers in urban environments such as US legacy cities that lack nature and greenery. In this paper, w…	y	Journal of Urban Health	Scopus	Journal Article	Urban health	1	0	2	Review of nature-based interventions to improve urban health	2	not stated	0	1	0	not stated	0	no city or multiple cities stated	0	0no city or multiple cities stated	1	1	0
Truiett-Theodorson, R.; Tuck, S.; Bowie, J. V.; Summers, A. C.; Kelber-Kaye, J.	2015	Building effective partnerships to improve birth outcomes by reducing obesity: The B'more Fit for healthy babies coalition of Baltimore	Obesity affects a large percentage of Baltimore City's population with repercussions on maternal health and birth outcomes. Approaches to ameliorate its impact must be comprehensive and include stakeholder involvement at all levels of influence including policy makers, service providers, and community residents. In this article, we examine the evolution of the B'more Fit for Healthy Babies Coalit…	y	Evaluation and Program Planning	Scopus	Journal Article	social determinents of health	1	1	2	Baltimore Fit for Healthy Babies Coalition	1	collaboration	2	0	0	Baltimore	11	baltimore	USA	USAbaltimore	1	1	0
Keall, M.; Chapman, R.; Howden-Chapman, P.; Witten, K.; Abrahamse, W.; Woodward, A.	2015	Increasing active travel: Results of a quasiexperimental study of an intervention to encourage walking and cycling	Background There is increased interest in the effectiveness and cobenefits of measures to promote walking and cycling, including health gains from increased physical activity and reductions in fossil fuel use and vehicle emissions. This paper analyses the changes in walking and cycling in two New Zealand cities that accompanied public investment in infrastructure married with programmes to encour…	y	Journal of Epidemiology and Community Health	Scopus	Journal Article	Active travel	1	10	2	Intervention (infrastructure and education) that aimed to increase active travel	2	public investment	8	0	0	not stated	0	no city or multiple cities stated	0	0no city or multiple cities stated	40	5	1
Wolf, S. A.; Grimshaw, V. E.; Sacks, R.; Maguire, T.; Matera, C.; Lee, K. K.	2015	The Impact of a Temporary Recurrent Street Closure on Physical Activity in New York City	At least 70 US cities have now introduced ciclovías—large-scale street closures to promote physical activity—joining numerous other cities worldwide that have implemented ciclovías in efforts to improve population health. We assessed the impact of Summer Streets, a New York City program in which 6.9 contiguous miles of urban streets were closed to traffic and opened for walking, cycling, and grou…	y	Journal of Urban Health	Scopus	Journal Article	childhood obesity	1	29	2	Large scale street closures to encourage pohsycoal activity	2	ciclovías Programme	1	0	0	NYC	147	New York City	usa	usaNew York City	1	1	1
Hysing, E.	2015	Citizen participation or representative government - Building legitimacy for the Gothenburg congestion tax	A key dilemma in transport planning involves how to make possible the radical changes needed for long-term sustainability while ensuring political legitimacy and democratic process. Congestion charges are a case in point; despite their being considered an effective policy measure for improving environmental and health problems in cities, it has proved difficult to secure public acceptance for the…	y	Transport Policy	Scopus	Journal Article	city-wide integration for heart attack patients	1	16	2	congestion charging	2	city council	1	0	0	Gothenburg	80	Gothenburg	sweden	swedenGothenburg	54	3	0
[truncated: 1,313 more rows]

## Sheet: Master List Codings
																city codes up to 239 search on 4th July 2018					http://world-statistics.org/index-pop.php (accessed 4th July 2018)
																city codes from 240 t0 329 searched on 26 Sept 2019					http://world-statistics.org/index-pop.php
																					http://world-statistics.org/index-pop.php
																					accessed 4th July 2018 and 26th Septebmer 2019
																					latest available used
[truncated: 498 more rows]

## Sheet: Pivot Tables
Outcome 2 (FINAL OUTCOME)	(Multiple Items)
[truncated: 50 more rows]
